# Supplementary material for: Analysis of 14,392 whole genomes reveals 3.5% of Qataris carry medically actionable variants
Source: Eur J Hum Genet. 2024 Jul 17;32(11):1465–73. doi: 10.1038/s41431-024-01656-1 (PMC11576737; doi:10.1038/s41431-024-01656-1)
Supplement: Supplementary file 1 — Additional file 1 [file 41431_2024_1656_MOESM1_ESM.xls]

## Sheet: Table_1
Additional file 1.xls. Supplementary Table 1. Variants Lists in ACMG 78 genes identified in 14392 whole genomes from the Qatar Genome Program.
Variant list	Gene	HGVSc	HGVSp	Transcript_MANE	CHROM	POS	dbSNP_ID	REF	ALT	nHet	nHomAlt	nHomRef	TYPE	QGP_AF	GnomAD_MAX_AF	IMPACT	REVEL	HGMD_CLASS	ClinVar_CLNSIG	ClinVar_CLNREVSTAT	AUTOPVS1
LP1	APC	NM_001354897.2:c.106C>T	NP_001341826.1:p.Gln36Ter		chr5	112707823	rs773941688	C	T	3	0	14666	SNP	0.000102256	0.0002224	HIGH			Uncertain_significance	criteria_provided&_single_submitter	VeryStrong
P1	APOB	NM_000384.3:c.1468C>T	NP_000375.3:p.Arg490Trp	ENST00000233242.5	chr2	21029900	rs771541567	G	A	3	0	14666	SNP	0.000102256	1.759e-05	MODERATE	0.563	DM	Pathogenic	criteria_provided&_single_submitter
LP1	APOB	NM_000384.3:c.10171_10172del	NP_000375.3:p.Arg3391GlyfsTer18	ENST00000233242.5	chr2	21006695	.	CCT	C	4	0	14665	INDEL	0.000136342		HIGH					VeryStrong
LP1	APOB	NM_000384.3:c.4578C>G	NP_000375.3:p.Tyr1526Ter	ENST00000233242.5	chr2	21012290	.	G	C	1	0	14668	SNP	3.41e-05		HIGH					VeryStrong
LP1	APOB	NM_000384.3:c.43_44insG	NP_000375.3:p.Pro15ArgfsTer43	ENST00000233242.5	chr2	21043902	rs17240441	G	GC	1	0	14588	INDEL	3.43e-05		HIGH					VeryStrong
LP1	APOB	NM_000384.3:c.35_39del	NP_000375.3:p.Leu12ProfsTer44	ENST00000233242.5	chr2	21043906	.	GCGCCA	G	1	0	14574	INDEL	3.43e-05		HIGH			Pathogenic	criteria_provided&_single_submitter	VeryStrong
P1	ATP7B	NM_000053.4:c.4195del	NP_000044.2:p.Gln1399ArgfsTer6	ENST00000242839.10	chr13	51934958	rs886041336	TG	T	13	0	14656	INDEL	0.000443111		HIGH		DM	Pathogenic	criteria_provided&_multiple_submitters&_no_conflicts	Moderate
P1	ATP7B	NM_000053.4:c.4021G>A	NP_000044.2:p.Gly1341Ser	ENST00000242839.10	chr13	51937276	rs587783317	C	T	2	0	14667	SNP	6.8171e-05	3.268e-05	MODERATE	0.967	DM	Pathogenic/Likely_pathogenic	criteria_provided&_multiple_submitters&_no_conflicts
P1	ATP7B	NM_000053.4:c.3809A>G	NP_000044.2:p.Asn1270Ser	ENST00000242839.10	chr13	51937570	rs121907990	T	C	1	0	14668	SNP	3.40855e-05	0.0008689	MODERATE	0.896	DM	Pathogenic	criteria_provided&_multiple_submitters&_no_conflicts
P1	ATP7B	NM_000053.4:c.3451C>T	NP_000044.2:p.Arg1151Cys	ENST00000242839.10	chr13	51941186	rs755554442	G	A	5	0	14664	SNP	0.000170427	0.0002027	MODERATE	0.967	DM	Pathogenic/Likely_pathogenic	criteria_provided&_multiple_submitters&_no_conflicts
P1	ATP7B	NM_000053.4:c.3061-1G>A		ENST00000242839.10	chr13	51944292	rs780955130	C	T	7	0	14662	SNP	0.000238598		HIGH		DM	Pathogenic	criteria_provided&_single_submitter	VeryStrong
P1	ATP7B	NM_000053.4:c.2997dup	NP_000044.2:p.Gly1000ArgfsTer28	ENST00000242839.10	chr13	51946346	.	C	CG	5	0	14664	INDEL	0.000170427		HIGH		DM	Pathogenic	criteria_provided&_multiple_submitters&_no_conflicts	VeryStrong
P1	ATP7B	NM_000053.4:c.2755C>G	NP_000044.2:p.Arg919Gly	ENST00000242839.10	chr13	51949772	rs121907993	G	C	1	0	14668	SNP	3.40855e-05	0.0003898	MODERATE	0.762	DM	Pathogenic	criteria_provided&_multiple_submitters&_no_conflicts
P1	ATP7B	NM_000053.4:c.2383C>T	NP_000044.2:p.Leu795Phe	ENST00000242839.10	chr13	51957580	rs751710854	G	A	1	0	14668	SNP	3.40855e-05	9.803e-05	MODERATE	0.914	DM	Pathogenic/Likely_pathogenic	criteria_provided&_multiple_submitters&_no_conflicts
P1	ATP7B	NM_000053.4:c.2332C>T	NP_000044.2:p.Arg778Trp	ENST00000242839.10	chr13	51958334	rs137853284	G	A	5	0	14664	SNP	0.000170427	0.0002539	MODERATE	0.877	DM	Pathogenic	criteria_provided&_multiple_submitters&_no_conflicts
P1	ATP7B	NM_000053.4:c.2300C>T	NP_000044.2:p.Pro767Leu	ENST00000242839.10	chr13	51958366	rs776668666	G	A	1	0	14668	SNP	3.40855e-05	6.457e-05	MODERATE	0.944	DM	Pathogenic/Likely_pathogenic	criteria_provided&_multiple_submitters&_no_conflicts
P1	ATP7B	NM_000053.4:c.2297C>T	NP_000044.2:p.Thr766Met	ENST00000242839.10	chr13	51958369	rs121907997	G	A	1	0	14668	SNP	3.40855e-05	6.536e-05	MODERATE	0.938	DM	Pathogenic/Likely_pathogenic	criteria_provided&_multiple_submitters&_no_conflicts
P1	ATP7B	NM_000053.4:c.2230T>C	NP_000044.2:p.Ser744Pro	ENST00000242839.10	chr13	51958436	.	A	G	8	0	14661	SNP	0.000272684		MODERATE	0.961	DM	Pathogenic/Likely_pathogenic	criteria_provided&_multiple_submitters&_no_conflicts
P1	ATP7B	NM_000053.4:c.2071G>A	NP_000044.2:p.Gly691Arg	ENST00000242839.10	chr13	51960198	rs121908001	C	T	3	0	14666	SNP	0.000102256		MODERATE	0.977	DM	Pathogenic/Likely_pathogenic	criteria_provided&_multiple_submitters&_no_conflicts
P1	ATP7B	NM_000053.4:c.1924G>C	NP_000044.2:p.Asp642His	ENST00000242839.10	chr13	51961859	rs72552285	C	G	6	0	14663	SNP	0.000204513	5.792e-05	MODERATE	0.793	DM	Pathogenic/Likely_pathogenic	criteria_provided&_multiple_submitters&_no_conflicts
LP2	BMPR1A	NM_004329.3:c.1082G>A	NP_004320.2:p.Arg361Gln	ENST00000372037.8	chr10	86919385	rs730881436	G	A	2	0	14667	SNP	6.82e-05		MODERATE	0.97		Uncertain_significance
LP2	BMPR1A	NM_004329.3:c.949C>G	NP_004320.2:p.Leu317Val	ENST00000372037.8	chr10	86919252	.	C	G	3	0	14666	SNP	0.000102256		MODERATE	0.871		Uncertain_significance
P1	BRCA1	NM_007294.4:c.5096G>A	NP_009225.1:p.Arg1699Gln	ENST00000357654.9	chr17	43063930	rs41293459	C	T	2	0	14667	SNP	6.8171e-05	5.281e-05	MODERATE	0.785	DM	Pathogenic	reviewed_by_expert_panel
P1	BRCA1	NM_007294.4:c.4787C>A	NP_009225.1:p.Ser1596Ter	ENST00000357654.9	chr17	43071127	rs80357429	G	T	8	0	14661	SNP	0.000272684		HIGH		DM	Pathogenic	reviewed_by_expert_panel	VeryStrong
P1	BRCA1	NM_007294.4:c.4327C>T	NP_009225.1:p.Arg1443Ter	ENST00000357654.9	chr17	43082434	rs41293455	G	A	1	0	14668	SNP	3.40855e-05	8.676e-05	HIGH		DM	Pathogenic	reviewed_by_expert_panel	VeryStrong
P1	BRCA1	NM_007294.4:c.4136_4137del	NP_009225.1:p.Ser1379Ter	ENST00000357654.9	chr17	43090991	rs397509141	CAG	C	2	0	14667	INDEL	6.8171e-05		HIGH		DM	Pathogenic	reviewed_by_expert_panel	VeryStrong
P1	BRCA1	NM_007294.4:c.4065_4068del	NP_009225.1:p.Asn1355LysfsTer10	ENST00000357654.9	chr17	43091462	rs80357508	CTTGA	C	7	0	14662	INDEL	0.000238598	3.281e-05	HIGH		DM	Pathogenic	reviewed_by_expert_panel	VeryStrong
P1	BRCA1	NM_007294.4:c.411dup	NP_009225.1:p.Leu138SerfsTer4	ENST00000357654.9	chr17	43104151	.	G	GA	1	0	14668	INDEL	3.40855e-05		HIGH		DM	Pathogenic	reviewed_by_expert_panel	VeryStrong
P2	BRCA1	NM_007294.4:c.5074G>C	NP_009225.1:p.Asp1692His	ENST00000357654.9	chr17	43067608	rs80187739	C	G	1	0	14668	SNP	3.40855e-05	9.923e-05	MODERATE	0.815	DM?&DM	Pathogenic	reviewed_by_expert_panel
LP1	BRCA1	NM_007294.4:c.4186-2A>G		ENST00000357654.9	chr17	43082577	rs878854950	T	C	1	0	14668	SNP	3.41e-05		HIGH			Uncertain_significance	criteria_provided&_multiple_submitters&_no_conflicts	VeryStrong
LP2	BRCA1	NM_007294.4:c.185C>G	NP_009225.1:p.Pro62Arg	ENST00000357654.9	chr17	43106483	rs786202286	G	C	4	0	14662	SNP	0.00013637		MODERATE	0.899		Uncertain_significance	criteria_provided&_single_submitter
pVUS	BRCA1	NM_007294.4:c.1375A>G	NP_009225.1:p.Lys459Glu	ENST00000357654.9	chr17	43094156	.	T	C	2	0	14666	SNP	6.82e-05		MODERATE	0.781
P1	BRCA2	NM_000059.4:c.3751dup	NP_000050.3:p.Thr1251AsnfsTer14	ENST00000380152.8	chr13	32338103	rs1451932136	G	GA	4	0	14665	INDEL	0.000136342	0.0001674	HIGH		DM	Pathogenic	reviewed_by_expert_panel	VeryStrong
P1	BRCA2	NM_000059.4:c.4211_4215del	NP_000050.3:p.Ser1404Ter	ENST00000380152.8	chr13	32338564	rs786203340	TTCAAA	T	7	0	14658	INDEL	0.000238663		HIGH		DM	Pathogenic	reviewed_by_expert_panel	VeryStrong
P1	BRCA2	NM_000059.4:c.5557dup	NP_000050.3:p.Cys1853LeufsTer5	ENST00000380152.8	chr13	32339909	rs886041898	G	GT	1	0	14663	INDEL	3.40971e-05		HIGH		DM	Pathogenic	reviewed_by_expert_panel	VeryStrong
P1	BRCA2	NM_000059.4:c.8332-13T>G		ENST00000380152.8	chr13	32370389	.	T	G	1	0	14668	SNP	3.40855e-05		LOW		DM	Pathogenic	no_assertion_criteria_provided
P1	BRCA2	NM_000059.4:c.9382C>T	NP_000050.3:p.Arg3128Ter	ENST00000380152.8	chr13	32394814	rs80359212	C	T	4	0	14665	SNP	0.000136342	0.000123	HIGH		DM	Pathogenic	reviewed_by_expert_panel	VeryStrong
LP1	BRCA2	NM_000059.4:c.-39-1G>C		ENST00000380152.8	chr13	32316421	.	G	C	5	0	14664	SNP	0.000170427		HIGH			Likely_pathogenic	criteria_provided&_single_submitter	VeryStrong
LP1	BRCA2	NM_000059.4:c.2711_2714dup	NP_000050.3:p.Asn905LysfsTer4	ENST00000380152.8	chr13	32337065	.	G	GGAAA	8	0	14655	INDEL	0.000272795		HIGH			Pathogenic	criteria_provided&_single_submitter	VeryStrong
LP1	BRCA2	NM_000059.4:c.8488-2A>G		ENST00000380152.8	chr13	32370954	rs773272765	A	G	6	0	14663	SNP	0.000204513	3.27e-05	HIGH		FP			VeryStrong
P1	BTD	NM_001370658.1:c.406C>T	NP_001357587.1:p.Gln136Ter	ENST00000643237.3	chr3	15644322	rs397514362	C	T	2	0	14667	SNP	6.8171e-05		HIGH		DM	Pathogenic	criteria_provided&_single_submitter	Strong
P1	BTD	NM_001370658.1:c.497G>A	NP_001357587.1:p.Cys166Tyr	ENST00000643237.3	chr3	15644413	rs397514369	G	A	14	0	14655	SNP	0.000477197	0.0001633	MODERATE	0.887	DM	Pathogenic/Likely_pathogenic	criteria_provided&_multiple_submitters&_no_conflicts
P1	BTD	NM_001370658.1:c.1308A>C	NP_001357587.1:p.Gln436His	ENST00000643237.3	chr3	15645224	rs80338685	A	C	10	0	14659	SNP	0.000340855	0.001512	MODERATE	0.773	DM	Pathogenic/Likely_pathogenic	criteria_provided&_multiple_submitters&_no_conflicts
P1	BTD	NM_001370658.1:c.1429C>T	NP_001357587.1:p.Pro477Ser	ENST00000643237.3	chr3	15645345	rs138818907	C	T	6	0	14663	SNP	0.000204513	0.0008	MODERATE	0.895	DM	Pathogenic	criteria_provided&_multiple_submitters&_no_conflicts
P1	BTD	NM_001370658.1:c.1535C>T	NP_001357587.1:p.Thr512Met	ENST00000643237.3	chr3	15645451	rs104893688	C	T	1	0	14668	SNP	3.40855e-05	0.0014	MODERATE	0.908	DM	Pathogenic	criteria_provided&_multiple_submitters&_no_conflicts
LP1	BTD	NM_001370658.1:c.40_41del	NP_001357587.1:p.Gly14LeufsTer17	ENST00000643237.3	chr3	15635478	rs765906887	CGG	C	3	0	14666	INDEL	0.000102256	0.000588	HIGH			Pathogenic	criteria_provided&_single_submitter	VeryStrong
LP1	BTD	NM_001370658.1:c.111T>G	NP_001357587.1:p.Tyr37Ter	ENST00000643237.3	chr3	15635550	rs397514339	T	G	1	0	14668	SNP	3.41e-05		HIGH		DM			VeryStrong
P1	COL3A1	NM_000090.4:c.1024G>A	NP_000081.2:p.Gly342Arg	ENST00000304636.9	chr2	188992914	rs794728040	G	A	1	0	14668	SNP	3.40855e-05		MODERATE	0.993	DM	Pathogenic/Likely_pathogenic	criteria_provided&_multiple_submitters&_no_conflicts
LP1	COL3A1	NM_000090.4:c.79+1G>C		ENST00000304636.9	chr2	188974569	.	G	C	1	0	14668	SNP	3.41e-05		HIGH					VeryStrong
LP1	COL3A1	NM_000090.4:c.282_282+1insCCTACTCGCCCTCCTAATGGTCAAGGACCTCAAGGCCCCAAGGGAGATCCAG	NP_000081.2:p.Gly112AlafsTer6	ENST00000304636.9	chr2	188984962	.	T	TCCTACTCGCCCTCCTAATGGTCAAGGACCTCAAGGCCCCAAGGGAGATCCAG	1	0	14668	INDEL	3.41e-05		HIGH					VeryStrong
LP1	COL3A1	NM_000090.4:c.2337+2_2338del		ENST00000304636.9	chr2	189001448	.	AAGGTAACCCTTAATACTACCTGGATATAAAAAGAAAATGTCTCTCTCTTTTGGATGCAAGACAGTGACATGGCTTCTCTTTTTCC	A	1	0	14668	INDEL	3.41e-05		HIGH					VeryStrong
P1	DES	NM_001927.4:c.137C>A	NP_001918.3:p.Ser46Tyr	ENST00000373960.4	chr2	219418599	rs60794845	C	A	2	0	14655	SNP	6.82268e-05		MODERATE	0.548	DM	Likely_pathogenic	criteria_provided&_single_submitter
LP1	DES	NM_001927.4:c.143C>A	NP_001918.3:p.Ser48Ter	ENST00000373960.4	chr2	219418605	.	C	A	1	0	14656	SNP	3.41e-05		HIGH					VeryStrong
LP1	DSC2	NM_024422.6:c.2062_2063del	NP_077740.1:p.Gly688ArgfsTer35	ENST00000280904.11	chr18	31071666	.	TCC	T	1	0	14668	INDEL	3.41e-05		HIGH					VeryStrong
LP1	DSC2	NM_024422.6:c.1123C>T	NP_077740.1:p.Arg375Ter	ENST00000280904.11	chr18	31082378	rs794728075	G	A	1	0	14668	SNP	3.41e-05	3.27e-05	HIGH		DM	Conflicting_interpretations_of_pathogenicity	criteria_provided&_conflicting_interpretations	VeryStrong
LP1	DSG2	NM_001943.5:c.812_813insC	NP_001934.2:p.Val272SerfsTer4	ENST00000261590.13	chr18	31524569	rs781442267	T	TC	1	0	14668	INDEL	3.41e-05	3.27e-05	HIGH					VeryStrong
LP1	DSG2	NM_001943.5:c.813_814insTT	NP_001934.2:p.Val272LeufsTer2	ENST00000261590.13	chr18	31524570	rs750612113	A	ATT	1	0	14668	INDEL	3.41e-05	3.27e-05	HIGH					VeryStrong
LP1	DSG2	NM_001943.5:c.885_886del	NP_001934.2:p.Phe296ArgfsTer4	ENST00000261590.13	chr18	31524756	.	AGT	A	1	0	14668	INDEL	3.41e-05		HIGH					VeryStrong
pVUS	DSG2	NM_001943.5:c.2477T>C	NP_001934.2:p.Leu826Ser	ENST00000261590.13	chr18	31545863	.	T	C	13	0	14656	SNP	0.000443111		MODERATE	0.838
pVUS	DSG2	NM_001943.5:c.1255G>A	NP_001934.2:p.Asp419Asn	ENST00000261590.13	chr18	31531227	.	G	A	6	0	14663	SNP	0.000204513		MODERATE	0.794
LP1	DSP	NM_004415.4:c.5242del	NP_004406.2:p.Thr1748ProfsTer5	ENST00000379802.8	chr6	7581430	.	CA	C	1	0	14668	INDEL	3.41e-05		HIGH		DM			VeryStrong
pVUS	FBN1	NM_000138.5:c.8437A>T	NP_000129.3:p.Ser2813Cys	ENST00000316623.10	chr15	48411169	.	T	A	6	0	14663	SNP	0.000204513		MODERATE	0.832		Uncertain_significance
pVUS	FBN1	NM_000138.5:c.2980G>A	NP_000129.3:p.Glu994Lys	ENST00000316623.10	chr15	48489953	rs780301913	C	T	10	0	14658	SNP	0.00037494	9.24e-05	MODERATE	0.722		Uncertain_significance
LP1	FLNC	NM_001458.5:c.2101_2102del	NP_001449.3:p.Asp701ProfsTer36	ENST00000325888.13	chr7	128841544	.	GGA	G	4	0	14665	INDEL	0.000136342		HIGH					VeryStrong
LP1	FLNC	NM_001458.5:c.5417C>A	NP_001449.3:p.Ser1806Ter	ENST00000325888.13	chr7	128850821	.	C	A	1	0	14668	SNP	3.41e-05		HIGH					VeryStrong
pVUS	FLNC	NM_001458.5:c.7142A>T	NP_001449.3:p.Tyr2381Phe	ENST00000325888.13	chr7	128855205	.	A	T	8	0	14661	SNP	0.000272684		MODERATE	0.903
pVUS	FLNC	NM_001458.5:c.1102G>A	NP_001449.3:p.Val368Met	ENST00000325888.13	chr7	128838321	rs781718076	G	A	15	0	14654	SNP	0.000511282	0.0004947	MODERATE	0.801		Uncertain_significance
P1	GAA	NM_000152.5:c.340_341insT	NP_000143.2:p.Lys114IlefsTer32	ENST00000302262.8	chr17	80104926	.	A	AT	1	0	14668	INDEL	3.40855e-05		HIGH		DM	Pathogenic	criteria_provided&_single_submitter	VeryStrong
P1	GAA	NM_000152.5:c.1327-2A>G		ENST00000302262.8	chr17	80109943	rs1410829147	A	G	2	0	14667	SNP	6.8171e-05		HIGH		DM	Pathogenic	reviewed_by_expert_panel	VeryStrong
P1	GAA	NM_000152.5:c.1979G>A	NP_000143.2:p.Arg660His	ENST00000302262.8	chr17	80112966	rs374143224	G	A	5	0	14664	SNP	0.000170427	0.0002271	MODERATE	0.976	DM	Pathogenic	reviewed_by_expert_panel
P1	GAA	NM_000152.5:c.2015G>A	NP_000143.2:p.Arg672Gln	ENST00000302262.8	chr17	80113002	rs778418246	G	A	5	0	14664	SNP	0.000170427	0.0001688	MODERATE	0.955	DM	Likely_pathogenic	reviewed_by_expert_panel
P1	GAA	NM_000152.5:c.2237G>C	NP_000143.2:p.Trp746Ser	ENST00000302262.8	chr17	80117015	rs752921215	G	C	2	0	14667	SNP	6.8171e-05	0.0003701	MODERATE	0.919	DM	Pathogenic/Likely_pathogenic	criteria_provided&_multiple_submitters&_no_conflicts
P1	GAA	NM_000152.5:c.2431dup	NP_000143.2:p.Leu811ProfsTer73	ENST00000302262.8	chr17	80117693	.	G	GC	6	0	14663	INDEL	0.000204513		HIGH		DM	Pathogenic	criteria_provided&_single_submitter	VeryStrong
LP1	GAA	NM_000152.5:c.330C>G	NP_000143.2:p.Tyr110Ter	ENST00000302262.8	chr17	80104916	.	C	G	4	0	14665	SNP	0.000136342		HIGH					VeryStrong
LP1	GAA	NM_000152.5:c.990G>A	NP_000143.2:p.Trp330Ter	ENST00000302262.8	chr17	80108324	.	G	A	4	0	14665	SNP	0.000136342		HIGH					VeryStrong
P1	HNF1A	NM_000545.8:c.815G>A	NP_000536.6:p.Arg272His	ENST00000257555.11	chr12	120994265	rs137853238	G	A	1	0	14668	SNP	3.40855e-05		MODERATE	0.961	DM	Pathogenic	reviewed_by_expert_panel
P1	HNF1A	NM_000545.8:c.1136C>G	NP_000536.6:p.Pro379Arg	ENST00000257555.11	chr12	120996569	rs371717826	C	G	3	0	14666	SNP	0.000102256	8.848e-06	MODERATE	0.961	DM	Likely_pathogenic	criteria_provided&_single_submitter
P1	KCNH2	NM_000238.4:c.1979C>T	NP_000229.1:p.Ser660Leu	ENST00000262186.10	chr7	150951087	rs199472979	G	A	1	0	14668	SNP	3.40855e-05	0	MODERATE	0.942	DM	Pathogenic/Likely_pathogenic	criteria_provided&_multiple_submitters&_no_conflicts
P1	KCNQ1	NM_000218.3:c.387-5T>A		ENST00000155840.12	chr11	2527923	rs794728549	T	A	6	0	14663	SNP	0.000204513		LOW		DM	Likely_pathogenic	criteria_provided&_multiple_submitters&_no_conflicts
P1	KCNQ1	NM_000218.3:c.569G>A	NP_000209.2:p.Arg190Gln	ENST00000155840.12	chr11	2570719	rs120074178	G	A	1	0	14668	SNP	3.40855e-05	8.848e-06	MODERATE	0.951	DM	Pathogenic	criteria_provided&_multiple_submitters&_no_conflicts
P1	KCNQ1	NM_000218.3:c.613G>A	NP_000209.2:p.Val205Met	ENST00000155840.12	chr11	2571333	rs151344631	G	A	1	0	14668	SNP	3.40855e-05	0.0002272	MODERATE	0.942	DM	Pathogenic	criteria_provided&_multiple_submitters&_no_conflicts
P1	KCNQ1	NM_000218.3:c.905C>T	NP_000209.2:p.Ala302Val	ENST00000155840.12	chr11	2572970	rs193922365	C	T	1	0	14668	SNP	3.40855e-05	2.9e-05	MODERATE	0.932	DM	Pathogenic/Likely_pathogenic	criteria_provided&_multiple_submitters&_no_conflicts
P1	KCNQ1	NM_000218.3:c.914G>T	NP_000209.2:p.Trp305Leu	ENST00000155840.12	chr11	2572979	rs120074186	G	T	10	0	14659	SNP	0.000340855	0.0001646	MODERATE	0.97	DM	Pathogenic/Likely_pathogenic	criteria_provided&_multiple_submitters&_no_conflicts
P1	KCNQ1	NM_000218.3:c.1031C>T	NP_000209.2:p.Ala344Val	ENST00000155840.12	chr11	2583544	rs199472763	C	T	1	0	14668	SNP	3.40855e-05		MODERATE	0.908	DM	Pathogenic	criteria_provided&_multiple_submitters&_no_conflicts
pVUS	KCNQ1	NM_000218.3:c.1595C>T	NP_000209.2:p.Ala532Val	ENST00000155840.12	chr11	2775964	rs867549263	C	T	3	0	14666	SNP	0.000102256	0	MODERATE	0.871		Uncertain_significance
P1	LDLR	NM_000527.5:c.269A>G	NP_000518.1:p.Asp90Gly	ENST00000558518.6	chr19	11102742	rs771019366	A	G	7	0	14662	SNP	0.000238598		MODERATE	0.957	DM	Pathogenic	reviewed_by_expert_panel
P1	LDLR	NM_000527.5:c.313+3A>C		ENST00000558518.6	chr19	11102789	rs1064793799	A	C	13	0	14656	SNP	0.000443111		LOW		DM	Likely_pathogenic	criteria_provided&_multiple_submitters&_no_conflicts	VeryStrong
P1	LDLR	NM_000527.5:c.941-2A>C		ENST00000558518.6	chr19	11110650	rs112366278	A	C	1	0	14668	SNP	3.40855e-05		HIGH		DM	Pathogenic/Likely_pathogenic	criteria_provided&_multiple_submitters&_no_conflicts	Strong
P1	LDLR	NM_000527.5:c.1154T>G	NP_000518.1:p.Leu385Arg	ENST00000558518.6	chr19	11111607	rs879254809	T	G	1	0	14668	SNP	3.40855e-05		MODERATE	0.687	DM	Likely_pathogenic	criteria_provided&_single_submitter
P1	LDLR	NM_000527.5:c.1691A>G	NP_000518.1:p.Asn564Ser	ENST00000558518.6	chr19	11116198	rs758194385	A	G	2	0	14667	SNP	6.8171e-05	0.0001631	MODERATE	0.766	DM	Pathogenic/Likely_pathogenic	criteria_provided&_multiple_submitters&_no_conflicts
P1	LDLR	NM_000527.5:c.1774G>A	NP_000518.1:p.Gly592Arg	ENST00000558518.6	chr19	11116927	rs763147599	G	A	2	0	14667	SNP	6.8171e-05	9.799e-05	MODERATE	0.951	DM	Likely_pathogenic	reviewed_by_expert_panel
pVUS	LDLR	NM_000527.5:c.1145G>T	NP_000518.1:p.Gly382Val	ENST00000558518.6	chr19	11111598	rs752951310	G	T	3	0	14666	SNP	0.000102256		MODERATE	0.974	DM	Conflicting_interpretations_of_pathogenicity	criteria_provided&_conflicting_interpretations
pVUS	LDLR	NM_000527.5:c.949G>A	NP_000518.1:p.Glu317Lys	ENST00000558518.6	chr19	11110660	rs746834464	G	A	3	0	14666	SNP	0.000102256	0.000294	MODERATE	0.899	DM?	Conflicting_interpretations_of_pathogenicity	Pathogenic(1)&_Likely_pathogenic(1)&_Uncertain_significance(3)
LP2	LDLR	NM_000527.5:c.979C>T	NP_000518.1:p.His327Tyr	ENST00000558518.6	chr19	11110690	rs747507019	C	T	4	0	14665	SNP	0.000136342	0.00049	MODERATE	0.958	DM	Conflicting_interpretations_of_pathogenicity	Likely_pathogenic(2)&_Uncertain_significance(2)&_Likely_benign(1)
P1	LMNA	NM_170707.4:c.1444C>T	NP_733821.1:p.Arg482Trp	ENST00000368300.9	chr1	156136984	rs57920071	C	T	1	0	14668	SNP	3.40855e-05	8.8e-06	MODERATE	0.837	DM	Pathogenic	criteria_provided&_multiple_submitters&_no_conflicts
pVUS	LMNA	NM_170707.4:c.326T>G	NP_733821.1:p.Val109Gly	ENST00000368300.9	chr1	156115244	.	T	G	14	1	14654	SNP	0.000545368		MODERATE	0.802
LP2	LMNA	NM_170707.4:c.1411C>T	NP_733821.1:p.Arg471Cys	ENST00000368300.9	chr1	156136951	rs28928902	C	T	2	0	14667	SNP	6.82e-05	2.64e-05	MODERATE	0.901	DM	Conflicting_interpretations_of_pathogenicity	Pathogenic(1)&_Uncertain_significance(1)
pVUS	MLH1	NM_000249.4:c.335A>G	NP_000240.1:p.His112Arg	ENST00000231790.8	chr3	37004429	rs775914775	A	G	5	0	14663	SNP	0.000170439	5.44e-05	MODERATE	0.772		Uncertain_significance
pVUS	MSH2	NM_000251.3:c.641G>T	NP_000242.1:p.Arg214Ile	ENST00000233146.7	chr2	47410368	rs763298811	G	T	6	0	14663	SNP	0.000204513		MODERATE	0.799		Uncertain_significance	criteria_provided&_multiple_submitters&_no_conflicts
pVUS	MSH2	NM_000251.3:c.2684C>T	NP_000242.1:p.Pro895Leu	ENST00000233146.7	chr2	47482828	.	C	T	2	0	14658	SNP	6.82e-05		MODERATE	0.75		Uncertain_significance	criteria_provided&_multiple_submitters&_no_conflicts
pVUS	MSH2	NM_000251.3:c.728G>A	NP_000242.1:p.Arg243Gln	ENST00000233146.7	chr2	47412496	rs63751455	G	A	4	0	14665	SNP	0.000136342	5.78e-05	MODERATE	0.84	DM?	Uncertain_significance
pVUS	MSH2	NM_000251.3:c.562G>C	NP_000242.1:p.Glu188Gln	ENST00000233146.7	chr2	47410289	rs1064795622	G	C	2	0	14667	SNP	6.82e-05		MODERATE	0.825		Uncertain_significance
LP2	MSH2	NM_000251.3:c.727C>T	NP_000242.1:p.Arg243Trp	ENST00000233146.7	chr2	47412495	rs138857091	C	T	4	0	14665	SNP	0.000136342	0.000227	MODERATE	0.863		Uncertain_significance
pVUS	MSH2	NM_000251.3:c.2341G>A	NP_000242.1:p.Ala781Thr	ENST00000233146.7	chr2	47478402	.	G	A	4	0	14665	SNP	0.000136342		MODERATE	0.878		Uncertain_significance
LP1	MSH6	NM_000179.3:c.2754_2755insC	NP_000170.1:p.Glu919ArgfsTer16	ENST00000234420.11	chr2	47800737	.	T	TC	6	0	14663	INDEL	0.000204513		HIGH					VeryStrong
LP1	MSH6	NM_000179.3:c.2758_2759insCC	NP_000170.1:p.Lys920ThrfsTer26	ENST00000234420.11	chr2	47800741	.	A	ACC	6	0	14663	INDEL	0.000204513		HIGH					VeryStrong
LP1	MSH6	NM_000179.3:c.4000_4001+17dup		ENST00000234420.11	chr2	47806649	rs1064794929	T	TCGGTAACTAACTAACTATA	2	0	14667	INDEL	6.82e-05		HIGH		DM?	Uncertain_significance	criteria_provided&_multiple_submitters&_no_conflicts	VeryStrong
LP1	MSH6	NM_000179.3:c.4082_*8dup		ENST00000234420.11	chr2	47806858	.	T	TAGACTGACTA	2	0	14662	INDEL	6.82e-05		HIGH			Uncertain_significance	criteria_provided&_multiple_submitters&_no_conflicts	VeryStrong
pVUS	MSH6	NM_000179.3:c.3100C>T	NP_000170.1:p.Arg1034Trp	ENST00000234420.11	chr2	47801083	rs587779930	C	T	7	0	14662	SNP	0.000238598	5.45e-05	MODERATE	0.834		Uncertain_significance	criteria_provided&_multiple_submitters&_no_conflicts
pVUS	MSH6	NM_000179.3:c.1357A>C	NP_000170.1:p.Lys453Gln	ENST00000234420.11	chr2	47799340	.	A	C	2	0	14667	SNP	6.82e-05		MODERATE	0.877		Uncertain_significance
pVUS	MSH6	NM_000179.3:c.3806G>A	NP_000170.1:p.Cys1269Tyr	ENST00000234420.11	chr2	47806456	.	G	A	6	0	14663	SNP	0.000204513		MODERATE	0.772		Uncertain_significance
P1	MUTYH	NM_001048174.2:c.1353_1355del	NP_001041639.1:p.Glu452del	ENST00000456914.7	chr1	45331218	rs587778541	TTCC	T	28	0	14641	INDEL	0.000954394	0.0003257	MODERATE		DM	Pathogenic	criteria_provided&_multiple_submitters&_no_conflicts
P1	MUTYH	NM_001048174.2:c.1354G>T	NP_001041639.1:p.Glu452Ter	ENST00000456914.7	chr1	45331220	rs121908381	C	A	1	0	14668	SNP	3.40855e-05	0.0092	HIGH		DM	Pathogenic	criteria_provided&_multiple_submitters&_no_conflicts	VeryStrong
P1	MUTYH	NM_001048174.2:c.1143_1144dup	NP_001041639.1:p.Glu382GlyfsTer43	ENST00000456914.7	chr1	45331514	rs587780078	T	TCC	2	0	14667	INDEL	6.8171e-05	0.0008964	HIGH		DM	Pathogenic/Likely_pathogenic	criteria_provided&_multiple_submitters&_no_conflicts	VeryStrong
P1	MUTYH	NM_001048174.2:c.1130C>T	NP_001041639.1:p.Pro377Leu	ENST00000456914.7	chr1	45331529	rs529008617	G	A	3	0	14666	SNP	0.000102256	0.001	MODERATE	0.961	DM	Pathogenic	criteria_provided&_multiple_submitters&_no_conflicts
P1	MUTYH	NM_001048174.2:c.1103G>A	NP_001041639.1:p.Gly368Asp	ENST00000456914.7	chr1	45331556	rs36053993	C	T	2	0	14667	SNP	6.8171e-05	0.0089	MODERATE	0.954	DM	Pathogenic/Likely_pathogenic	criteria_provided&_multiple_submitters&_no_conflicts
P1	MUTYH	NM_001048174.2:c.1087C>T	NP_001041639.1:p.Gln363Ter	ENST00000456914.7	chr1	45331676	rs587783057	G	A	6	0	14663	SNP	0.000204513	2.652e-05	HIGH		DM	Pathogenic	criteria_provided&_multiple_submitters&_no_conflicts	VeryStrong
P1	MUTYH	NM_001048174.2:c.452A>G	NP_001041639.1:p.Tyr151Cys	ENST00000456914.7	chr1	45332803	rs34612342	T	C	13	0	14656	SNP	0.000443111	0.003023	MODERATE	0.963	DM	Pathogenic/Likely_pathogenic	criteria_provided&_multiple_submitters&_no_conflicts
P1	MUTYH	NM_001048174.2:c.13C>T	NP_001041639.1:p.Arg5Ter	ENST00000456914.7	chr1	45334493	rs587780088	G	A	4	0	14665	SNP	0.000136342	5.437e-05	HIGH		DM	Pathogenic	criteria_provided&_multiple_submitters&_no_conflicts	VeryStrong
P2	MUTYH	NM_001048174.2:c.168C>A	NP_001041639.1:p.Tyr56Ter	ENST00000456914.7	chr1	45333509	.	G	T	1	0	14668	SNP	3.40855e-05		HIGH			Pathogenic	criteria_provided&_multiple_submitters&_no_conflicts	VeryStrong
P1	MYBPC3	NM_000256.3:c.3372C>A	NP_000247.2:p.Cys1124Ter	ENST00000545968.6	chr11	47332932	rs727504289	G	T	1	0	14668	SNP	3.40855e-05	6.843e-05	HIGH		DM	Pathogenic	criteria_provided&_multiple_submitters&_no_conflicts	VeryStrong
P1	MYBPC3	NM_000256.3:c.1224-52G>A		ENST00000545968.6	chr11	47343314	rs786204336	C	T	2	0	14667	SNP	6.8171e-05		MODIFIER		DM	Pathogenic/Likely_pathogenic	criteria_provided&_multiple_submitters&_no_conflicts
pVUS	MYBPC3	NM_000256.3:c.1021G>T	NP_000247.2:p.Gly341Cys	ENST00000545968.6	chr11	47346276	.	C	A	8	0	14661	SNP	0.000272684		MODERATE	0.854
pVUS	MYH11	NM_002474.3:c.3305A>C	NP_002465.1:p.Glu1102Ala	ENST00000300036.6	chr16	15735567	.	T	G	10	0	14658	SNP	0.00037494		MODERATE	0.893
pVUS	MYH11	NM_002474.3:c.2286G>C	NP_002465.1:p.Arg762Ser	ENST00000300036.6	chr16	15747695	.	C	G	9	0	14660	SNP	0.000306769		MODERATE	0.808
P1	MYH7	NM_000257.4:c.4066G>A	NP_000248.2:p.Glu1356Lys	ENST00000355349.4	chr14	23418313	rs727503246	C	T	2	0	14667	SNP	6.8171e-05		MODERATE	0.848	DM	Pathogenic	reviewed_by_expert_panel
P1	MYH7	NM_000257.4:c.2608C>T	NP_000248.2:p.Arg870Cys	ENST00000355349.4	chr14	23424840	rs138049878	G	A	2	0	14667	SNP	6.8171e-05	0.0001163	MODERATE	0.8	DM	Likely_pathogenic	reviewed_by_expert_panel
P1	MYH7	NM_000257.4:c.2572C>T	NP_000248.2:p.Arg858Cys	ENST00000355349.4	chr14	23424876	rs2754158	G	A	1	0	14668	SNP	3.40855e-05	6.152e-05	MODERATE	0.631	DM	Pathogenic/Likely_pathogenic	criteria_provided&_multiple_submitters&_no_conflicts
P1	MYH7	NM_000257.4:c.1182C>A	NP_000248.2:p.Asp394Glu	ENST00000355349.4	chr14	23429304	rs1060501452	G	T	1	0	14668	SNP	3.40855e-05		MODERATE	0.586	DM	Pathogenic/Likely_pathogenic	criteria_provided&_multiple_submitters&_no_conflicts
pVUS	MYH7	NM_000257.4:c.5065C>A	NP_000248.2:p.Arg1689Ser	ENST00000355349.4	chr14	23415721	.	G	T	5	0	14664	SNP	0.000170427		MODERATE	0.784
LP2	MYH7	NM_000257.4:c.4076G>A	NP_000248.2:p.Arg1359His	ENST00000355349.4	chr14	23418303	rs750836033	C	T	6	0	14663	SNP	0.000204513	9.8e-05	MODERATE	0.836	DM?	Uncertain_significance
P1	MYL3	NM_000258.3:c.281G>A	NP_000249.1:p.Arg94His	ENST00000292327.6	chr3	46860702	rs199474703	C	T	1	0	14668	SNP	3.40855e-05	2.892e-05	MODERATE	0.515	DM	Pathogenic/Likely_pathogenic	criteria_provided&_multiple_submitters&_no_conflicts
pVUS	MYL3	NM_000258.3:c.223C>A	NP_000249.1:p.Gln75Lys	ENST00000292327.6	chr3	46860760	.	G	T	2	0	14667	SNP	6.82e-05		MODERATE	0.803
LP1	PALB2	NM_024675.4:c.2479del	NP_078951.2:p.Thr827HisfsTer24	ENST00000261584.9	chr16	23629674	.	GT	G	15	0	14654	INDEL	0.000511282		HIGH			Pathogenic	criteria_provided&_single_submitter	VeryStrong
LP1	PKP2	NM_001005242.3:c.971_972insCT	NP_001005242.2:p.Ala325TrpfsTer28	ENST00000340811.9	chr12	32877908	rs779241371	C	CAG	1	0	14668	INDEL	3.41e-05	0.0001232	HIGH					VeryStrong
LP1	PKP2	NM_001005242.3:c.968_969del	NP_001005242.2:p.Gln323ArgfsTer12	ENST00000340811.9	chr12	32877910	rs745882420	CCT	C	1	0	14668	INDEL	3.41e-05	0.0001232	HIGH			Uncertain_significance	criteria_provided&_single_submitter	VeryStrong
LP1	PKP2	NM_001005242.3:c.925_935del	NP_001005242.2:p.Ala309GlnfsTer23	ENST00000340811.9	chr12	32877944	.	GGAATCCACGGC	G	1	0	14668	INDEL	3.41e-05		HIGH					VeryStrong
P1	PMS2	NM_000535.7:c.2192_2196del	NP_000526.2:p.Leu731CysfsTer3	ENST00000265849.12	chr7	5978674	rs63750695	CAGTTA	C	14	0	14584	INDEL	0.000479518	9.105e-06	HIGH		DM	Pathogenic	reviewed_by_expert_panel	VeryStrong
P1	PMS2	NM_000535.7:c.1376C>G	NP_000526.2:p.Ser459Ter	ENST00000265849.12	chr7	5987389	rs587780724	G	C	4	0	14665	SNP	0.000136342		HIGH		DM	Pathogenic	criteria_provided&_multiple_submitters&_no_conflicts	VeryStrong
LP1	PMS2	NM_000535.7:c.547A>T	NP_000526.2:p.Lys183Ter	ENST00000265849.12	chr7	5999266	.	T	A	2	0	14667	SNP	6.82e-05		HIGH					VeryStrong
pVUS	PMS2	NM_000535.7:c.644T>A	NP_000526.2:p.Val215Glu	ENST00000265849.12	chr7	5999169	.	A	T	2	0	14667	SNP	6.82e-05		MODERATE	0.804
pVUS	PMS2	NM_000535.7:c.641T>G	NP_000526.2:p.Val214Gly	ENST00000265849.12	chr7	5999172	rs864622706	A	C	4	0	14665	SNP	0.000136342	8.79e-06	MODERATE	0.911		Uncertain_significance
P1	PTEN	NM_000314.8:c.379G>A	NP_000305.3:p.Gly127Arg	ENST00000371953.8	chr10	87933138	rs587781255	G	A	1	0	14668	SNP	3.40855e-05		MODERATE	0.961	DM	Likely_pathogenic	criteria_provided&_multiple_submitters&_no_conflicts
P1	PTEN	NM_000314.8:c.697C>T	NP_000305.3:p.Arg233Ter	ENST00000371953.8	chr10	87957915	rs121909219	C	T	2	0	14667	SNP	6.8171e-05		HIGH		DM	Pathogenic	criteria_provided&_multiple_submitters&_no_conflicts	VeryStrong
P2	PTEN	NM_000314.8:c.635-1G>T		ENST00000371953.8	chr10	87957852	.	G	T	1	0	14668	SNP	3.40855e-05		HIGH			Pathogenic/Likely_pathogenic	criteria_provided&_multiple_submitters&_no_conflicts	VeryStrong
pVUS	RBM20	NM_001134363.3:c.419C>T	NP_001127835.2:p.Pro140Leu	ENST00000369519.4	chr10	110781028	rs977645949	C	T	9	0	14660	SNP	0.000306769		MODERATE	0.709		Uncertain_significance
P1	RET	NM_020975.6:c.1900T>G	NP_066124.1:p.Cys634Gly	ENST00000355710.8	chr10	43114500	rs75076352	T	G	2	0	14667	SNP	6.8171e-05		MODERATE	0.949	DM	Pathogenic	criteria_provided&_multiple_submitters&_no_conflicts
P1	RET	NM_020975.6:c.2410G>A	NP_066124.1:p.Val804Met	ENST00000355710.8	chr10	43119548	rs79658334	G	A	4	0	14665	SNP	0.000136342	0.0001782	MODERATE	0.716	DM	Pathogenic/Likely_pathogenic	criteria_provided&_multiple_submitters&_no_conflicts
LP1	RET	NM_020975.6:c.925G>T	NP_066124.1:p.Glu309Ter	ENST00000355710.8	chr10	43106433	.	G	T	1	0	14668	SNP	3.41e-05		HIGH					VeryStrong
P1	RPE65	NM_000329.3:c.1338+1G>A		ENST00000262340.6	chr1	68431281	rs1057518922	C	T	1	0	14668	SNP	3.40855e-05		HIGH		DM	Pathogenic	criteria_provided&_multiple_submitters&_no_conflicts	Unset
P1	RPE65	NM_000329.3:c.271C>T	NP_000320.1:p.Arg91Trp	ENST00000262340.6	chr1	68444858	rs61752871	G	A	2	0	14667	SNP	6.8171e-05	0.0008	MODERATE	0.852	DM	Pathogenic	criteria_provided&_multiple_submitters&_no_conflicts
P1	RPE65	NM_000329.3:c.65T>C	NP_000320.1:p.Leu22Pro	ENST00000262340.6	chr1	68448653	rs61751277	A	G	5	0	14664	SNP	0.000170427	0.000227	MODERATE	0.711	DM	Pathogenic	criteria_provided&_multiple_submitters&_no_conflicts
P1	RYR1	NM_000540.3:c.982C>T	NP_000531.2:p.Arg328Trp	ENST00000359596.8	chr19	38448673	rs193922762	C	T	1	0	14668	SNP	3.40855e-05	6.533e-05	MODERATE	0.76	DM	Likely_pathogenic	reviewed_by_expert_panel
P1	RYR1	NM_000540.3:c.6617C>T	NP_000531.2:p.Thr2206Met	ENST00000359596.8	chr19	38496283	rs118192177	C	T	1	0	14668	SNP	3.40855e-05	5.438e-05	MODERATE	0.95	DM	Pathogenic	reviewed_by_expert_panel
P1	RYR1	NM_000540.3:c.6823G>A	NP_000531.2:p.Val2275Met	ENST00000359596.8	chr19	38496886	rs756847750	G	A	9	0	14660	SNP	0.000306769	3.267e-05	MODERATE	0.793	DM	Likely_pathogenic	criteria_provided&_single_submitter
P1	RYR1	NM_000540.3:c.7268T>A	NP_000531.2:p.Met2423Lys	ENST00000359596.8	chr19	38499961	rs118192174	T	A	1	0	14668	SNP	3.40855e-05	0.0001633	MODERATE	0.974	DM	Pathogenic	criteria_provided&_multiple_submitters&_no_conflicts
P1	RYR1	NM_000540.3:c.7858C>T	NP_000531.2:p.Gln2620Ter	ENST00000359596.8	chr19	38502902	rs1365856881	C	T	2	0	14667	SNP	6.8171e-05	8.798e-06	HIGH		DM	Pathogenic	criteria_provided&_single_submitter	VeryStrong
P1	RYR1	NM_000540.3:c.10348-6C>G		ENST00000359596.8	chr19	38523211	rs193922837	C	G	8	0	14661	SNP	0.000272684	0.0002462	LOW		DM	Pathogenic/Likely_pathogenic	criteria_provided&_multiple_submitters&_no_conflicts
P1	RYR1	NM_000540.3:c.14364+1G>A		ENST00000359596.8	chr19	38578205	.	G	A	25	0	14644	SNP	0.000852137		HIGH		DM	Likely_pathogenic	criteria_provided&_single_submitter	VeryStrong
P1	RYR1	NM_000540.3:c.14537C>T	NP_000531.2:p.Ala4846Val	ENST00000359596.8	chr19	38580395	rs118192143	C	T	1	0	14668	SNP	3.40855e-05		MODERATE	0.875	DM	Pathogenic	criteria_provided&_single_submitter
P1	RYR1	NM_000540.3:c.14645C>T	NP_000531.2:p.Thr4882Met	ENST00000359596.8	chr19	38580503	rs193922884	C	T	1	0	14668	SNP	3.40855e-05	0.0001157	MODERATE	0.962	DM	Pathogenic/Likely_pathogenic	criteria_provided&_multiple_submitters&_no_conflicts
LP1	RYR1	NM_000540.3:c.5775del	NP_000531.2:p.Leu1926CysfsTer4	ENST00000359596.8	chr19	38489401	.	AG	A	1	0	14668	INDEL	3.41e-05		HIGH					VeryStrong
LP1	RYR1	NM_000540.3:c.7970dup	NP_000531.2:p.Pro2658ThrfsTer27	ENST00000359596.8	chr19	38504262	.	C	CT	1	0	14668	INDEL	3.41e-05		HIGH					VeryStrong
LP1	RYR1	NM_000540.3:c.8314C>T	NP_000531.2:p.Gln2772Ter	ENST00000359596.8	chr19	38505312	.	C	T	1	0	14668	SNP	3.41e-05		HIGH					VeryStrong
LP1	RYR1	NM_000540.3:c.8655del	NP_000531.2:p.Trp2886GlyfsTer42	ENST00000359596.8	chr19	38506508	.	CG	C	1	0	14668	INDEL	3.41e-05		HIGH					VeryStrong
LP1	RYR1	NM_000540.3:c.11653C>T	NP_000531.2:p.Arg3885Ter	ENST00000359596.8	chr19	38537924	rs757343741	C	T	4	0	14665	SNP	0.000136342	8.79e-06	HIGH					VeryStrong
LP1	RYR1	NM_000540.3:c.13515-2A>G		ENST00000359596.8	chr19	38567771	rs112326951	A	G	2	0	14667	SNP	6.82e-05		HIGH					VeryStrong
LP1	RYR1	NM_000540.3:c.14803+1G>A		ENST00000359596.8	chr19	38585100	.	G	A	3	0	14666	SNP	0.000102256		HIGH					VeryStrong
P1	RYR2	NM_001035.3:c.1259G>A	NP_001026.2:p.Arg420Gln	ENST00000366574.7	chr1	237445489	rs794728721	G	A	1	0	14668	SNP	3.40855e-05		MODERATE	0.78	DM	Pathogenic	criteria_provided&_multiple_submitters&_no_conflicts
pVUS	RYR2	NM_001035.3:c.10255T>C	NP_001026.2:p.Phe3419Leu	ENST00000366574.7	chr1	237711769	rs1405655091	T	C	4	0	14664	SNP	0.000136351	3.52e-05	MODERATE	0.937		Uncertain_significance	criteria_provided&_single_submitter
pVUS	RYR2	NM_001035.3:c.4968C>A	NP_001026.2:p.His1656Gln	ENST00000366574.7	chr1	237614096	.	C	A	2	0	14667	SNP	6.82e-05		MODERATE	0.744
pVUS	RYR2	NM_001035.3:c.13895G>C	NP_001026.2:p.Arg4632Thr	ENST00000366574.7	chr1	237793979	.	G	C	8	0	14661	SNP	0.000272684		MODERATE	0.876
pVUS	RYR2	NM_001035.3:c.893G>A	NP_001026.2:p.Arg298His	ENST00000366574.7	chr1	237423136	rs754259295	G	A	29	0	14640	SNP	0.000988479	5.8e-05	MODERATE	0.808		Uncertain_significance
pVUS	RYR2	NM_001035.3:c.1510C>T	NP_001026.2:p.Arg504Cys	ENST00000366574.7	chr1	237456633	rs373502556	C	T	5	0	14664	SNP	0.000170427	8.99e-06	MODERATE	0.716		Uncertain_significance
pVUS	RYR2	NM_001035.3:c.3028G>T	NP_001026.2:p.Asp1010Tyr	ENST00000366574.7	chr1	237548552	rs780949229	G	T	4	0	14665	SNP	0.000136342	1.77e-05	MODERATE	0.867		Uncertain_significance
pVUS	RYR2	NM_001035.3:c.3164G>A	NP_001026.2:p.Arg1055His	ENST00000366574.7	chr1	237550641	rs757490010	G	A	7	0	14662	SNP	0.000238598	8.91e-05	MODERATE	0.757		Uncertain_significance
pVUS	RYR2	NM_001035.3:c.7750A>G	NP_001026.2:p.Met2584Val	ENST00000366574.7	chr1	237651427	rs772541555	A	G	5	0	14664	SNP	0.000170427	6.07e-05	MODERATE	0.908		Uncertain_significance
P1	SCN5A	NM_000335.5:c.673C>T	NP_000326.2:p.Arg225Trp	ENST00000423572.7	chr3	38613773	rs199473072	G	A	1	0	14668	SNP	3.40855e-05	0.0001197	MODERATE	0.953	DM	Pathogenic/Likely_pathogenic	criteria_provided&_multiple_submitters&_no_conflicts
P2	SCN5A	NM_000335.5:c.1127G>A	NP_000326.2:p.Arg376His	ENST00000423572.7	chr3	38606682	rs199473101	C	T	3	0	14666	SNP	0.000102256	0.000119	MODERATE	0.738	DM?	Pathogenic/Likely_pathogenic	criteria_provided&_multiple_submitters&_no_conflicts
LP2	SCN5A	NM_000335.5:c.4796T>A	NP_000326.2:p.Ile1599Asn	ENST00000423572.7	chr3	38554293	.	A	T	3	0	14666	SNP	0.000102256		MODERATE	0.919
pVUS	SCN5A	NM_000335.5:c.6043G>A	NP_000326.2:p.Val2015Met	ENST00000423572.7	chr3	38550326	rs762981322	C	T	5	0	14664	SNP	0.000170427	0.0002573	MODERATE	0.782	DM	Conflicting_interpretations_of_pathogenicity	Likely_pathogenic(1)&_Uncertain_significance(8)
P1	SDHB	NM_003000.3:c.724C>T	NP_002991.2:p.Arg242Cys	ENST00000375499.8	chr1	17022649	rs786203251	G	A	1	0	14668	SNP	3.40855e-05		MODERATE	0.984	DM	Pathogenic	criteria_provided&_multiple_submitters&_no_conflicts
LP1	SDHB	NM_003000.3:c.541-2A>T		ENST00000375499.8	chr1	17024076	.	T	A	1	0	14668	SNP	3.41e-05		HIGH					VeryStrong
LP2	SDHD	NM_003002.4:c.454G>A	NP_002993.1:p.Ala152Thr	ENST00000375549.8	chr11	112094944	.	G	A	2	0	14667	SNP	6.82e-05		MODERATE	0.894		Uncertain_significance	criteria_provided&_single_submitter
P1	TMEM127	NM_017849.4:c.117_120del	NP_060319.1:p.Ile41ArgfsTer39	ENST00000258439.8	chr2	96265261	rs1389779273	TAGAC	T	1	0	14668	INDEL	3.40855e-05	8.708e-05	HIGH		DM	Pathogenic	criteria_provided&_multiple_submitters&_no_conflicts	VeryStrong
P1	TNNI3	NM_000363.5:c.470C>T	NP_000354.4:p.Ala157Val	ENST00000344887.10	chr19	55154109	rs397516353	G	A	4	0	14665	SNP	0.000136342		MODERATE	0.652	DM	Pathogenic	criteria_provided&_multiple_submitters&_no_conflicts
P1	TNNI3	NM_000363.5:c.434G>A	NP_000354.4:p.Arg145Gln	ENST00000344887.10	chr19	55154145	rs397516349	C	T	4	0	14665	SNP	0.000136342	0.0001113	MODERATE	0.8	DM	Pathogenic/Likely_pathogenic	criteria_provided&_multiple_submitters&_no_conflicts
P1	TNNI3	NM_000363.5:c.422G>A	NP_000354.4:p.Arg141Gln	ENST00000344887.10	chr19	55154157	rs397516347	C	T	2	0	14667	SNP	6.8171e-05		MODERATE	0.585	DM	Pathogenic/Likely_pathogenic	criteria_provided&_multiple_submitters&_no_conflicts
LP1	TNNT2	NM_001276345.2:c.613G>T	NP_001263274.1:p.Glu205Ter	ENST00000656932.1	chr1	201362019	.	C	A	1	0	14668	SNP	3.41e-05		HIGH					VeryStrong
LP1	TNNT2	NM_001276345.2:c.233+2T>C		ENST00000656932.1	chr1	201366836	.	A	G	1	0	14668	SNP	3.41e-05		HIGH					VeryStrong
LP1	TNNT2	NM_001276345.2:c.97G>T	NP_001263274.1:p.Glu33Ter	ENST00000656932.1	chr1	201369816	rs377474357	C	A	1	0	14668	SNP	3.41e-05	8.79e-06	HIGH		DM	Uncertain_significance	criteria_provided&_multiple_submitters&_no_conflicts	VeryStrong
LP2	TP53	NM_000546.6:c.848G>A	NP_000537.3:p.Arg283His	ENST00000269305.9	chr17	7673772	rs371409680	C	T	3	0	14666	SNP	0.000102256	0.0001307	MODERATE	0.836	DM	Conflicting_interpretations_of_pathogenicity	Likely_pathogenic(1)&_Uncertain_significance(8)
LP1	TRDN	NM_006073.4:c.1923_1924del	NP_006064.2:p.Leu643SerfsTer19	ENST00000334268.9	chr6	123255107	rs781420323	CTT	C	1	0	14561	INDEL	3.43e-05	0.0001289	HIGH		DM	Uncertain_significance	criteria_provided&_single_submitter	VeryStrong
LP1	TRDN	NM_006073.4:c.1537C>T	NP_006064.2:p.Gln513Ter	ENST00000334268.9	chr6	123279056	rs757355311	G	A	1	0	14664	SNP	3.41e-05	0.0002987	HIGH			Uncertain_significance	criteria_provided&_single_submitter	VeryStrong
LP1	TRDN	NM_006073.4:c.1246+1G>T		ENST00000334268.9	chr6	123377715	.	C	A	1	0	14668	SNP	3.41e-05		HIGH					VeryStrong
LP1	TRDN	NM_006073.4:c.1063del	NP_006064.2:p.Ala355LeufsTer9	ENST00000334268.9	chr6	123393665	.	GC	G	3	0	14663	INDEL	0.000102277		HIGH					VeryStrong
LP1	TRDN	NM_006073.4:c.424+1G>T		ENST00000334268.9	chr6	123547339	.	C	A	1	0	14632	SNP	3.42e-05		HIGH					VeryStrong
LP1	TSC2	NM_000548.5:c.5068+27_5069-47dup		ENST00000219476.9	chr16	2087923	rs1401175925	T	TCCCTGCAGTGCAGGAAAGGTAGGGCCGGGTGGGG	17	1	14651	INDEL	0.000647624		HIGH			not_provided	no_assertion_provided	VeryStrong
pVUS	TSC2	NM_000548.5:c.2158A>G	NP_000539.2:p.Lys720Glu	ENST00000219476.9	chr16	2072301	rs1195091149	A	G	6	0	14663	SNP	0.000204513	6.16e-05	MODERATE	0.89		Uncertain_significance	criteria_provided&_single_submitter
LP2	TSC2	NM_000548.5:c.4498G>C	NP_000539.2:p.Val1500Leu	ENST00000219476.9	chr16	2084955	.	G	C	6	0	14663	SNP	0.000204513		MODERATE	0.735
pVUS	TSC2	NM_000548.5:c.5005G>T	NP_000539.2:p.Val1669Phe	ENST00000219476.9	chr16	2087878	.	G	T	2	0	14667	SNP	6.82e-05		MODERATE	0.933
pVUS	TSC2	NM_000548.5:c.1382T>C	NP_000539.2:p.Val461Ala	ENST00000219476.9	chr16	2062992	.	T	C	4	0	14665	SNP	0.000136342		MODERATE	0.764		Uncertain_significance
P1	TTN	NM_001267550.2:c.106375-2A>G		ENST00000589042.5	chr2	178530118	.	T	C	1	0	14668	SNP	3.40855e-05		HIGH		DM	Pathogenic/Likely_pathogenic	criteria_provided&_multiple_submitters&_no_conflicts	VeryStrong
P1	TTN	NM_001267550.2:c.67495C>T	NP_001254479.2:p.Arg22499Ter	ENST00000589042.5	chr2	178579702	rs574660186	G	A	1	0	14668	SNP	3.40855e-05	0.001	HIGH		DM	Pathogenic/Likely_pathogenic	criteria_provided&_multiple_submitters&_no_conflicts	VeryStrong
P1	TTN	NM_001267550.2:c.53355G>A	NP_001254479.2:p.Trp17785Ter	ENST00000589042.5	chr2	178607247	rs794729273	C	T	1	0	14668	SNP	3.40855e-05		HIGH		DM	Pathogenic	criteria_provided&_single_submitter	VeryStrong
LP1	TTN	NM_001267550.2:c.107275del	NP_001254479.2:p.Glu35760LysfsTer30	ENST00000589042.5	chr2	178528375	.	AG	A	1	0	14668	INDEL	3.41e-05		HIGH					VeryStrong
LP1	TTN	NM_001267550.2:c.106953C>G	NP_001254479.2:p.Tyr35651Ter	ENST00000589042.5	chr2	178528798	.	G	C	1	0	14668	SNP	3.41e-05		HIGH		DM?			VeryStrong
LP1	TTN	NM_001267550.2:c.106189C>T	NP_001254479.2:p.Gln35397Ter	ENST00000589042.5	chr2	178530426	.	G	A	12	0	14657	SNP	0.000409026		HIGH					VeryStrong
LP1	TTN	NM_001267550.2:c.104947C>T	NP_001254479.2:p.Gln34983Ter	ENST00000589042.5	chr2	178531668	rs991187915	G	A	2	0	14667	SNP	6.82e-05		HIGH		DM?	Likely_pathogenic	criteria_provided&_single_submitter	VeryStrong
LP1	TTN	NM_001267550.2:c.104033_104034del	NP_001254479.2:p.Glu34678GlyfsTer6	ENST00000589042.5	chr2	178532580	.	CTT	C	8	0	14661	INDEL	0.000272684		HIGH					VeryStrong
LP1	TTN	NM_001267550.2:c.102364_102388del	NP_001254479.2:p.Gly34122TrpfsTer13	ENST00000589042.5	chr2	178534226	.	ACTTTAACTTTAGCAACACTCACTCC	A	1	0	14668	INDEL	3.41e-05		HIGH					VeryStrong
LP1	TTN	NM_001267550.2:c.96210_96213dup	NP_001254479.2:p.Val32072AsnfsTer6	ENST00000589042.5	chr2	178543930	.	C	CTATT	1	0	14668	INDEL	3.41e-05		HIGH					VeryStrong
LP1	TTN	NM_001267550.2:c.87708_87715del	NP_001254479.2:p.Pro29238ThrfsTer8	ENST00000589042.5	chr2	178557546	rs1452959086	CCAGGTGTT	C	17	0	14652	INDEL	0.000579453		HIGH					VeryStrong
LP1	TTN	NM_001267550.2:c.86140G>T	NP_001254479.2:p.Gly28714Ter	ENST00000589042.5	chr2	178559992	rs532818379	C	A	3	0	14666	SNP	0.000102256		HIGH					VeryStrong
LP1	TTN	NM_001267550.2:c.84553C>T	NP_001254479.2:p.Arg28185Ter	ENST00000589042.5	chr2	178561579	rs397517729	G	A	5	0	14664	SNP	0.000170427		HIGH			Uncertain_significance	criteria_provided&_single_submitter	VeryStrong
LP1	TTN	NM_001267550.2:c.83726del	NP_001254479.2:p.Lys27909SerfsTer11	ENST00000589042.5	chr2	178562405	.	CT	C	1	0	14668	INDEL	3.41e-05		HIGH					VeryStrong
LP1	TTN	NM_001267550.2:c.72963_72964del	NP_001254479.2:p.Phe24322Ter	ENST00000589042.5	chr2	178573167	.	AAC	A	1	0	14668	INDEL	3.41e-05		HIGH			Likely_pathogenic	criteria_provided&_single_submitter	VeryStrong
LP1	TTN	NM_001267550.2:c.57474dup	NP_001254479.2:p.Gly19159ArgfsTer10	ENST00000589042.5	chr2	178597607	.	C	CT	1	0	14668	INDEL	3.41e-05		HIGH					VeryStrong
LP1	TTN	NM_001267550.2:c.55269+1G>T		ENST00000589042.5	chr2	178602001	.	C	A	5	0	14663	SNP	0.000170439		HIGH					VeryStrong
LP1	TTN	NM_001267550.2:c.54652C>T	NP_001254479.2:p.Arg18218Ter	ENST00000589042.5	chr2	178604035	rs775367836	G	A	3	0	14666	SNP	0.000102256	5.57e-05	HIGH					VeryStrong
LP1	TTN	NM_001267550.2:c.46831A>T	NP_001254479.2:p.Lys15611Ter	ENST00000589042.5	chr2	178618719	.	T	A	2	0	14667	SNP	6.82e-05		HIGH					VeryStrong
LP1	TTN	NM_001267550.2:c.45188G>A	NP_001254479.2:p.Trp15063Ter	ENST00000589042.5	chr2	178621636	.	C	T	6	0	14663	SNP	0.000204513		HIGH					VeryStrong
LP1	TTN	NM_001267550.2:c.39291del	NP_001254479.2:p.Glu13098LysfsTer11	ENST00000589042.5	chr2	178652099	.	CA	C	1	0	14668	INDEL	3.41e-05		HIGH					VeryStrong
LP1	TTN	NM_001267550.2:c.39089_39090insTT	NP_001254479.2:p.Ala13031TrpfsTer48	ENST00000589042.5	chr2	178652495	rs375519815	C	CAA	8	0	14661	INDEL	0.000272684		HIGH					VeryStrong
LP1	TTN	NM_001267550.2:c.37609G>T	NP_001254479.2:p.Glu12537Ter	ENST00000589042.5	chr2	178658486	.	C	A	1	0	14639	SNP	3.42e-05		HIGH					VeryStrong
LP1	TTN	NM_001267550.2:c.31277del	NP_001254479.2:p.Lys10426ArgfsTer4	ENST00000589042.5	chr2	178694899	.	CT	C	1	0	14633	INDEL	3.42e-05		HIGH					VeryStrong
LP1	TTN	NM_001267550.2:c.23908_23912del	NP_001254479.2:p.Ser7970LeufsTer9	ENST00000589042.5	chr2	178719579	.	GTTACT	G	4	0	14665	INDEL	0.000136342		HIGH					VeryStrong
LP1	TTN	NM_001267550.2:c.18382C>T	NP_001254479.2:p.Gln6128Ter	ENST00000589042.5	chr2	178729871	.	G	A	1	0	14668	SNP	3.41e-05		HIGH					VeryStrong
LP1	TTN	NM_001267550.2:c.11861dup	NP_001254479.2:p.Ala3955CysfsTer4	ENST00000589042.5	chr2	178741371	.	A	AG	1	0	14668	INDEL	3.41e-05		HIGH					VeryStrong
LP1	TTN	NM_001267550.2:c.10942_10945del	NP_001254479.2:p.Ser3648ArgfsTer23	ENST00000589042.5	chr2	178756530	.	TTAGA	T	1	0	14668	INDEL	3.41e-05		HIGH					VeryStrong
LP1	TTN	NM_001267550.2:c.10096del	NP_001254479.2:p.Cys3366AlafsTer8	ENST00000589042.5	chr2	178764194	.	CA	C	3	0	14666	INDEL	0.000102256		HIGH					VeryStrong
LP1	TTN	NM_001267550.2:c.7057+1G>A		ENST00000589042.5	chr2	178774206	rs763909866	C	T	1	0	14668	SNP	3.41e-05	6.53e-05	HIGH			Uncertain_significance	criteria_provided&_multiple_submitters&_no_conflicts	VeryStrong
LP1	TTN	NM_001267550.2:c.4301del	NP_001254479.2:p.Pro1434LeufsTer28	ENST00000589042.5	chr2	178777882	.	AG	A	1	0	14668	INDEL	3.41e-05		HIGH					VeryStrong
pVUS	TTN	NM_001267550.2:c.77035A>C	NP_001254479.2:p.Asn25679His	ENST00000589042.5	chr2	178569097	rs770512378	T	G	9	0	14660	SNP	0.000306769	3.27e-05	MODERATE	0.728		Uncertain_significance	criteria_provided&_multiple_submitters&_no_conflicts
pVUS	TTN	NM_001267550.2:c.87227T>C	NP_001254479.2:p.Val29076Ala	ENST00000589042.5	chr2	178558127	.	A	G	17	0	14652	SNP	0.000579453		MODERATE	0.713
pVUS	TTN	NM_001267550.2:c.67270T>A	NP_001254479.2:p.Tyr22424Asn	ENST00000589042.5	chr2	178580017	.	A	T	3	0	14666	SNP	0.000102256		MODERATE	0.846
pVUS	TTN	NM_001267550.2:c.56251A>T	NP_001254479.2:p.Ile18751Phe	ENST00000589042.5	chr2	178599650	.	T	A	4	0	14665	SNP	0.000136342		MODERATE	0.836
pVUS	TTN	NM_001267550.2:c.18658T>C	NP_001254479.2:p.Cys6220Arg	ENST00000589042.5	chr2	178729498	.	A	G	7	0	14662	SNP	0.000238598		MODERATE	0.702
pVUS	TTN	NM_001267550.2:c.9536G>T	NP_001254479.2:p.Trp3179Leu	ENST00000589042.5	chr2	178766548	.	C	A	10	0	14659	SNP	0.000340855		MODERATE	0.877
pVUS	TTN	NM_001267550.2:c.73766A>G	NP_001254479.2:p.Tyr24589Cys	ENST00000589042.5	chr2	178572366	rs368708895	T	C	6	0	14663	SNP	0.000204513	0.0001214	MODERATE	0.822	DM?	Uncertain_significance
pVUS	TTN	NM_001267550.2:c.25723G>A	NP_001254479.2:p.Gly8575Arg	ENST00000589042.5	chr2	178715691	rs397517517	C	T	2	0	14667	SNP	6.82e-05	2.96e-05	MODERATE	0.819	DM?	Uncertain_significance
pVUS	TTN	NM_001267550.2:c.105466C>G	NP_001254479.2:p.Pro35156Ala	ENST00000589042.5	chr2	178531149	rs876658100	G	C	9	0	14660	SNP	0.000306769		MODERATE	0.73		Uncertain_significance
pVUS	TTN	NM_001267550.2:c.97156G>A	NP_001254479.2:p.Gly32386Arg	ENST00000589042.5	chr2	178542698	rs758534800	C	T	2	1	14666	SNP	0.000136342	7.11e-05	MODERATE	0.738		Uncertain_significance
P1	TTR	NM_000371.4:c.148G>A	NP_000362.1:p.Val50Met	ENST00000237014.8	chr18	31592974	rs28933979	G	A	2	0	14667	SNP	6.8171e-05	0.0004886	MODERATE	0.711	DM	Pathogenic	criteria_provided&_multiple_submitters&_no_conflicts
P1	TTR	NM_000371.4:c.424G>A	NP_000362.1:p.Val142Ile	ENST00000237014.8	chr18	31598655	rs76992529	G	A	38	0	14631	SNP	0.00129525	0.0197	MODERATE	0.645	DM	Pathogenic/Likely_pathogenic	criteria_provided&_multiple_submitters&_no_conflicts
LP1	VHL	NM_000551.4:c.98C>A	NP_000542.1:p.Ser33Ter	ENST00000256474.3	chr3	10141945	rs1476994915	C	A	1	0	14668	SNP	3.41e-05	4.55e-05	HIGH		DM	Uncertain_significance	criteria_provided&_multiple_submitters&_no_conflicts	VeryStrong
LP1	VHL	NM_000551.4:c.154G>T	NP_000542.1:p.Glu52Ter	ENST00000256474.3	chr3	10142001	rs373068386	G	T	15	0	14654	SNP	0.000511282	3.44e-05	HIGH		DM	Uncertain_significance	criteria_provided&_multiple_submitters&_no_conflicts	VeryStrong
pVUS	WT1	NM_024426.6:c.653G>A	NP_077744.4:p.Arg218His	ENST00000452863.10	chr11	32434708	rs756414084	C	T	5	0	14663	SNP	0.000204513		MODERATE	0.785		Uncertain_significance
Abbreviations: CHROM, chromosome; POS, position; REF, reference allele; ALT, alternative allele; nHet, number of heterozygous; nHom, number of homozygous; AF, allele frequency; HGMD, Human Gene Mutation Database; CLNSIG, clinical significance; CLNREVSTAT, ClinVar level of review supporting the assertion of clinical significance for the variation as review status
