# Supplementary material for: Analysis of 14,392 whole genomes reveals 3.5% of Qataris carry medically actionable variants
Source: Eur J Hum Genet. 2024 Jul 17;32(11):1465–73. doi: 10.1038/s41431-024-01656-1 (PMC11576737; doi:10.1038/s41431-024-01656-1)
Supplement: Supplementary file 2 — Additional file 2 [file 41431_2024_1656_MOESM2_ESM.xls]

## Sheet: LP2_CANCER
Additional File 2.xls. Table 1. Cancer phenotype assessment of participants in the likely pathogenic 2 list.
Gene	HGVSc	HGVSp	GPP	Zygosity	Gender	Age	Parent consanguinity	Personal history of Cancer	Personal history of cancer related Surgery	Mother history of Cancer	Mother cause of death is cancer	Father history of Cancer	Father cause of death is Cancer	Screening of Cancer	Significant statistical results	VarSome ACMG Classification
SDHD	NM_003002.4:c.454G>A	NP_002993.1:p.Ala152Thr	2	HET	F	60	Double first cousin	No	Local excision of breast tissue	No	No	Prostate cancer	Prostate cancer	Breast and cervical	d: P = 0.0164, OR = 121.4493, 95% CI = 1.5 - 8719.9	Likely Pathogenic
				HET	F	37	No	No	No	No	No	No	No	Breast and cervical
BRCA1	NM_007294.4:c.185C>G	NP_009225.1:p.Pro62Arg	4	HET	F	44	No	No	No	No	No	No	Colon cancer	Breast and cervical	e: P = 0.01808, OR = 74.54529, 95% CI = 1.4 - 939.2	Likely Pathogenic
				HET	F	29	No	No	No	No	No	No	No	No
				HET	M	62	No	No	No	No	No	Prostate cancer	Prostate cancer	No
				HET	M	56	No	No	No	No	No	Cancer not mentioned above	No	No
BMPR1A	NM_004329.3:c.949C>G	NP_004320.2:p.Leu317Val	3	HET	M	64	No	No	No	Endometrial CA	No	No	No	Prostate cancer	NS	Likely Pathogenic
				HET	F	26	No	No	No	No	No	No	No	Cervical CA
				HET	F	50	No	No	No	No	No	No	No	Breast, cervical, and colon
BMPR1A	NM_004329.3:c.1082G>A	NP_004320.2:p.Arg361Gln	2	HET	M	30	Second cousin	No	No	No	No	No	Complication of liver cancer	No	NS	Likely Pathogenic
				HET	M	28	No	No	No	No	No	No	No	No
MSH2	NM_000251.3:c.727C>T	NP_000242.1:p.Arg243Trp	4	HET	M	34	No	No	No	Breast cancer	No	No	No	No	NS	Likely Pathogenic
				HET	F	37	No	No	No	No	No	No	No	No
				HET	F	28	No	No	No	No	No	No	No	No
				HET	F	26	No	No	No	No	No	No	No	No
TP53	NM_000546.6:c.848G>A	NP_000537.3:p.Arg283His	3	HET	F	44	No	No	No	No	No	No	No	Breast and cervical cancers	NS	Pathogenic
				HET	F	21	First cousin	No	No	No	No	Non-specified cancer	Non-specified cancer	NO
				HET	M	47	No	No	No	No	No	No	No	No
TSC2	NM_000548.5:c.4498G>C	NP_000539.2:p.Val1500Leu	6	HET	M	20	No	No	No	No	No	No	No	No	NS	Likely Pathogenic
				HET	M	28	No	No	No	No	No	No	No	No
				HET	F	39	No	No	No	No	No	Bowel cancer	No	Cervical cancer
				HET	F	58	Second cousin	No	No	No	No	No	No	Breast cancer
				HET	M	37	First cousin	No	No	No	No	No	No	No
				HET	F	42	Less than second cousin	No	No	No	No	No	No	Cervical cancer
Abbreviations: GPP, genotype positive participants; HET, heterozygous; HOMO, homozygous; F, female; M, male; a, parents history of lung cancer; b, personal history of removing breast/ovaries/uterus surgery; c, personal history of breast cancer; d: father cause of death is prostate cancer; e, parents cause of death is bowel cancer; OR, odd ratio; CI, confidence interval, NS: non-significant.

## Sheet: LP2_CARDIO
Additional File 2.xls. Table 2. Cardiovascular phenotype assessment of participants in the likely pathogenic 2 list.
Gene	HGVSc	HGVSp	GPP	Zygosity	Gender	Age	Parents Consaguinity	Personal History of Heart disease	Sibling History of Heart disease	Mother History of disease	Mother cause of death is Heart related	Father History of disease	Father cause of death is Heart related	ECG	ECG statement	Significant statistical results	VarSome ACMG Classification
SCN5A	NM_000335.5:c.4796T>A	NP_000326.2:p.Ile1599Asn	3	HET	M	37	No	No	No	No	No	No	No	Borderline		NS	Likely Pathogenic
				HET	F	65	No	No	Heart attack	Heart Disease	No	No	No	Abnormal	SINUS RHYTHM, BORDERLINE LEFT AXIS DEVIATION [QRS AXIS < -20], RIGHT BUNDLE BRANCH BLOCK [120+ ms QRS DURATION, UPRIGHT V1, 40+ ms S IN I/aVL/V4/V5/V6], MODERATE T-WAVE ABNORMALITY, CONSIDER LATERAL ISCHEMIA [-0.1+ mV T WAVE IN I/aVL/V5/V6]
				HET	F	45	No	No	No	No	No	Heart disease	Heart Related: Heart attack	Normal
MYH7	NM_000257.4:c.4076G>A	NP_000248.2:p.Arg1359His	6	HET	F	59	No	No	No	No	No	No	No	Borderline		NS	Pathogenic
				HET	F	44	No	No	No	No	No	Heart Disease	No	Normal
				HET	F	19	Second cousin	No	No	No	No	No	No	Borderline
				HET	F	36	No	No	No	No	No	Heart Disease	No	Normal
				HET	M	47	No	No	No	No	No	No	No	Normal
				HET	M	60	No	No	No	Heart Disease	No	No	No	Normal
LMNA	NM_170707.4:c.1411C>T	NP_733821.1:p.Arg471Cys	2	HET	F	42	No	No	No	Heart Disease	No	No	No	Borderline		NS	Pathogenic
				HET	F	50	No	No	No	Heart Disease	No	No	No	Normal
Abbreviations: GPP, genotype positive participants; HET, heterozygous; HOMO, homozygous; F, female; M, male; ECG, electrocardiogram; a, parents cause of death is heart disease; b, parents with heart disease; c, personal history of heart disease; OR, odd ratio; CI, confidence interval, NS: non-significant.

## Sheet: LP2_HC
Additional File 2.xls. Table 3. Hypercholesterolemia phenotype assessment of participants in the likely pathogenic 2 list.
Gene	HGVSc	HGVSp	GPP	Zygosity	Gender	Age	Parents Consaguinity	Personal Hhistory of Hypercholesterolemia	Age at diagnosis	Hypercholesterolemia Drug history	Total Cholesterol (high >6.18 mmol/L)	HDL_mmol/L (low<=1)	LDL_mmol/L (high>4.11)	Significant statistical results	VarSome ACMG Classification
LDLR	NM_000527.5:c.979C>T	NP_000518.1:p.His327Tyr	4	HET	M	45	No	No			8.6	1.06	6.6	NS	Likely Pathogenic
				HET	M	29	No	Yes	28	Yes, Diet only	5.2	1.32	3.57
				HET	M	52	No	No			4.2	1.2	2.6
				HET	M	49	No	Yes	25	No	5.4	0.9	3.9
Abbreviations: GPP, genotype positive participants; HET, heterozygous; HOMO, homozygous; F, female; M, male; HDL, high density lipoprotein; LDL, low density lipoprotein; OR, odd ratio; CI, confidence interval, NS: non-significant.
