# Supplementary material for: Analysis of 14,392 whole genomes reveals 3.5% of Qataris carry medically actionable variants
Source: Eur J Hum Genet. 2024 Jul 17;32(11):1465–73. doi: 10.1038/s41431-024-01656-1 (PMC11576737; doi:10.1038/s41431-024-01656-1)
Supplement: Supplementary file 3 — Additional file 3 [file 41431_2024_1656_MOESM3_ESM.xls]

## Sheet: pVUS_CANCER
Additional file 3.xls. Table 1. Cancer phenotype assessment of participants in the pVUS list.
Gene	HGVSc	HGVSp	GPP	Zygosity	Gender	Age	Parent consanguinity	Personal history of Cancer	Personal history of cancer related Surgery	Mother history of Cancer	Mother cause of death is cancer	Father history of Cancer	Father cause of death is Cancer	Screening of Cancer	Significant statistical results	VarSome ACMG Classification
MSH2	NM_000251.3:c.641G>T	NP_000242.1:p.Arg214Ile	6	HET	M	23	No	No	No	No	No	No	No	No	a: P = 0.005948, OR = 24.01984, 95% CI = 2.2 - 168.3	Uncertain Significance
				HET	M	37	Second cousin	No	No	Stomach cancer	Stomach cancer	No	No	No
				HET	M	33	No	No	No	Lung cancer	Non-specified cancer	No	No	No
				HET	F	39	Second cousin	No	No	No	No	No	No	No
				HET	M	41	No	No	No	No	No	No	No	No
				HET	M	48	No	No	No	Lung cancer	Lung cancer	No	No	No
MSH6	NM_000179.3:c.3100C>T	NP_000170.1:p.Arg1034Trp	7	HET	F	45	No	No	No	No	No	No	No	Cervical cancer	b: P = 0.013, OR = 17.19607, 95% CI = 1.4 - 151.2	Uncertain Significance
				HET	F	32	Double first cousin	No	No	No	No	No	No	Cervical cancer
				HET	M	37	No	No	No	No	No	No	No	No
				HET	M	58	No	No	No	No	No	Prostate cancer	No	No
				HET	F	60	No	No	Operation to remove both ovaries and Hysterectomy	No	No	No	Lung cancer	Breast and cervical
				HET	F	63	First cousin	No	Hysterectomy	No	No	No	No	Colon, breast, and cervical
				HET	F	50	No	No	No	No	No	No	No	Breast cancer
MSH2	NM_000251.3:c.2684C>T	NP_000242.1:p.Pro895Leu	2	HET	F	53	No	Breast	Local excision of breast tissue	No	No	No	No	Breast and cervical	c: P = 0.01687, OR = 117.7646, 95% CI = 1.5 - 8476.2	Uncertain Significance
				HET	F	51	No	No	No	No	No	No	No	Breast, cervical, and colon
TSC2	NM_000548.5:c.2158A>G	NP_000539.2:p.Lys720Glu	6	HET	F	54	No	No	Surgery to remove one of the ovaries	No	No	Lung cancer	Lung cancer	Colon, breast and cervical	b: P = 0.01903, OR = 12.89544, 95% CI = 1.2 - 90.4	Uncertain Significance
				HET	F	43	First cousin	No	No	No	No	No	No	No
				HET	F	27	No	No	No	No	No	No	No	No
				HET	F	45	No	No	No	No	No	No	No	Breast and cervical
				HET	F	53	No	No	Local excision of breast tissue	No	No	No	No	Breast and cervical
				HET	F	32	No	No	No	Bowel cancer	No	No	No	No
MSH2	NM_000251.3:c.2341G>A	NP_000242.1:p.Ala781Thr	4	HET	F	45	First cousin	No	No	No	No	No	No	Breast, cervical, and colon	NS	Uncertain Significance
				HET	F	64	No	No	No	No	Non-specified cancer	No	No	Breast, cervical, and colon
				HET	F	30	First cousin	No	No	No	No	No	No	No
				HET	M	47	No	No	No	No	No	No	No	No
MSH6	NM_000179.3:c.3806G>A	NP_000170.1:p.Cys1269Tyr	6	HET	F	29	No	No	No	No	No	No	No	No	NS	Uncertain Significance
				HET	F	53	No	No	No	No	No	No	No	No
				HET	F	34	No	Breast	No	No	No	No	No	Breast, cervical, and colon
				HET	F	28	No	No	No	No	No	No	No	No
				HET	F	33	No	No	No	No	No	No	No	No
				HET	F	38	No	No	No	No	No	No	No	No
MSH2	NM_000251.3:c.562G>C	NP_000242.1:p.Glu188Gln	2	HET	M	33	No	No	No	No	No	Lung cancer	No	No	NS	Uncertain Significance
				HET	M	34	No	No	No	No	No	No	No	No
MLH1	NM_000249.4:c.335A>G	NP_000240.1:p.His112Arg	5	HET	F	57	No	No	No	No	No	No	liver Cancer	Breast and cervical	NS	Uncertain Significance
				HET	F	27	No	No	Local excision of breast tissue	No	No	No	No	Breast cancer
				HET	F	58	No	No	No	No	Liver cancer	No	No	Breast and cervical
				HET	F	29	No	No	No	No	No	No	No	No
				HET	F	35	First cousin	No	No	No	No	No	No	Breast cancer
PMS2	NM_000535.7:c.641T>G	NP_000526.2:p.Val214Gly	4	HET	M	38	Less than second cousin	No	No	No	No	No	No	Colon cancer	NS	Uncertain Significance
				HET	F	42	Double first cousin	No	No	No	No	No	No	No
				HET	F	51	No	No	No	No	No	No	No	Breast and cervical
				HET	F	37	No	No	No	No	No	No	No	Breast cancer
WT1	NM_024426.6:c.653G>A	NP_077744.4:p.Arg218His	6	HET	F	23	No	No	No	No	No	No	No	No	NS	Uncertain Significance
				HET	M	48	No	No	No	No	No	Prostate cancer	Prostate cancer	No
				HET	F	44	Double first cousin	No	No	No	No	No	No	Breast cancer
				HET	F	58	Second cousin	No	No	No	No	No	No	Colon, breast and cervical
				HET	M	28	No	No	No	No	No	No	No	No
TSC2	NM_000548.5:c.1382T>C	NP_000539.2:p.Val461Ala	4	HET	M	28	No	No	No	Cancer not mentioned above	No	No	No	No	NS	Uncertain Significance
				HET	M	55	Less than second cousin	No	No	No	No	Bowel cancer	No	No
				HET	F	30	No	No	No	No	No	No	No	No
				HET	F	27	Less than second cousin	No	No	Cancer not mentioned above	No	No	No	No
MSH2	NM_000251.3:c.728G>A	NP_000242.1:p.Arg243Gln	4	HET	F	22	No	No	No	No	No	Stomach cancer	No	No	NS	Uncertain Significance
				HET	M	50	No	No	No	No	No	No	No	No
				HET	M	43	No	No	No	No	No	No	No	No
				HET	M	53	No	No	No	No	No	Lung cancer	Lung cancer	Prostate cancer
MSH6	NM_000179.3:c.1357A>C	NP_000170.1:p.Lys453Gln	2	HET	M	43	NO	No	No	No	No	No	No	No	NS	Uncertain Significance
				HET	F	38	Less than second cousin	No	No	No	No	Bowel, lung, and cancer not mentioned	colorectal, pancreatic, stomach and liver	No
PMS2	NM_000535.7:c.644T>A	NP_000526.2:p.Val215Glu	2	HET	M	39	No	No	No	No	No	No	No	No	NS	Uncertain Significance
				HET	F	52	No	No	No	No	No	No	Lung Cancer	No
TSC2	NM_000548.5:c.5005G>T	NP_000539.2:p.Val1669Phe	2	HET	F	23	No	No	No	No	No	No	No	No	NS	Uncertain Significance
				HET	F	28	No	No	No	No	No	No	No	Breast cancer
BRCA1	NM_007294.4:c.1375A>G	NP_009225.1:p.Lys459Glu	2	HET	F	50	No	No	No	No	No	No	No	No	NS	Uncertain Significance
				HET	M	25	No	No	No	No	No	No	No	Colon cancer
Abbreviations: GPP, genotype positive participants; HET, heterozygous; HOMO, homozygous; F, female; M, male; OR, odd ratio; CI, confidence interval, NS: non-significant.

## Sheet: pVUS_CARDIO
Additional file 3.xls. Table 2. Cardiovascular phenotype assessment of participants in the pVUS list.
Gene	HGVSc	HGVSp	GPP	Zygosity	Gender	Age	Parents Consaguinity	Personal History of Heart disease	Sibling History of Heart disease	Mother History of disease	Mother cause of death is Heart related	Father History of disease	Father cause of death is Heart related	ECG	ECG statement	Significant statistical results	VarSome ACMG Classification
RYR2	NM_001035.3:c.10255T>C	NP_001026.2:p.Phe3419Leu	4	HET	F	63	No	No	Heart attack	No	Heart Related: Heart attack	No	No	Abnormal	LEFT BUNDLE BRANCH BLOCK [120+ ms QRS DURATION, 80+ ms Q/S IN V1/V2, 85+ ms R IN I/aVL/V5/V6]	a: P = 0.01032, OR = Inf, 95% CI = 1.4 - Inf	Uncertain Significance
				HET	F	43	No	No	No	No	No	Heart Disease	Heart Related: Heart attack	Borderline
				HET	F	44	No	No	No	No	No	Heart Disease	Heart Related: Heart attack	Borderline
				HET	M	34	No	No	No	No	No	Heart Disease	Heart Related: Heart attack	normal
TTN	NM_001267550.2:c.77035A>C	NP_001254479.2:p.Asn25679His	9	HET	M	37	No	No	No	No	No	No	No	normal		b: P = 0.004512, OR = 8.079145, 95% CI = 1.5 - 79.7+Q7:Q28	Uncertain Significance
				HET	F	45	No	No	Heart attack	Heart Disease	No	No	No	normal
				HET	F	41	No	No	No	No	No	No	No	Borderline
				HET	F	43	No	No	No	Heart Disease	No	No	No	normal
				HET	M	56	No	No	No	Heart Disease	No	No	No	Abnormal	SINUS TACHYCARDIA, INDETERMINATE AXIS, RIGHT BUNDLE BRANCH BLOCK [120+ ms QRS DURATION, UPRIGHT V1, 40+ ms S IN I/aVL/V4/V5/V6]
				HET	F	48	No	No	No	Heart Disease	Heart Related: Heart attack	No	No	normal
				HET	M	46	Less than second cousin	No	Heart attack	No	No	Heart Disease	No	normal
				HET	M	47	No	No	No	No	No	Heart Disease	No	normal
				HET	F	54	No	Abnormalities of heart beat	No	Heart Disease	No	No	No	Borderline
DSG2	NM_001943.5:c.2477T>C	NP_001934.2:p.Leu826Ser	13	HET	M	39	No	No	No	Heart Disease	No	No	No	Borderline		b: P = 0.02838, OR = 3.693241, 95% CI = 1.1 -14.4	Uncertain Significance
				HET	M	30	No	No	No	No	No	Heart disease	No	Normal
				HET	M	30	Less than second cousin	No	No	No	No	No	No	Borderline
				HET	F	68	No	No	No	No	Heart Related: Heart attack	No	No	Normal
				HET	M	64	Double first cousin	No	No	No	No	No	No	Borderline
				HET	F	52	Less than second cousin	No	No	Heart Disease	No	Heart disease	Heart Related: Heart attack	Normal
				HET	F	59	Double first cousin	No	No	No	No	No	No	Borderline
				HET	F	39	First cousin	No	No	Heart Disease	No	Heart disease	Heart Related: Heart attack	Borderline
				HET	F	54	No	No	No	Heart Disease	No	No	No	Normal
				HET	M	38	First cousin	No	No	No	No	Heart disease	Heart Related: Heart attack	Borderline
				HET	F	29	No	No	No	No	No	No	No	Normal
				HET	F	44	No	No	No	No	No	Heart disease	Heart Related: Heart attack	Abnormal	SINUS RHYTHM WITH FIRST DEGREE AV BLOCK
				HET	F	24	Double first cousin	No	No	No	No	Heart disease	No	Normal
MYL3	NM_000258.3:c.223C>A	NP_000249.1:p.Gln75Lys	2	HET	M	33	No	Heart revascularization (bypass, angioplasty, coronary atherectomy)	No	No	No	No	No	Abnormal	SINUS RHYTHM, LEFT ANTERIOR FASCICULAR BLOCK, QRS AXIS < -45, QR IN I, RS IN II	c: P = 0.001234, OR = Inf, 95% CI = 5.2 - Inf	Uncertain Significance
				HET	M	51	No	Abnormalities of heart beat	No	Heart Disease	No	No	No	Normal
MYH7	NM_000257.4:c.5065C>A	NP_000248.2:p.Arg1689Ser	5	HET	M	58	No	Heart attack	No	No	Heart Attack	No	No	Borderline		c: P = 0.0115, OR = 18.34749, 95% CI = 1.5 - 160.8	Uncertain Significance
				HET	M	22	No	No	No	No	No	No	No	Borderline
				HET	F	21	No	No	No	No	No	No	No	Normal
				HET	F	43	No	No	No	No	No	No	No	Borderline
				HET	M	47	No	Heart attack and Heart revascularization (bypass, angioplasty, coronary atherectomy)	No	Heart Disease	Heart Related: Heart attack	No	No	Normal
LMNA	NM_170707.4:c.326T>G	NP_733821.1:p.Val109Gly	15	HOMO	M	38	First cousin	No	No	No	No	Heart disease	No	Normal		b: P = 0.0152, OR = 4.156075, 95% CI = 1.2 - 15.8	Uncertain Significance
				HET	M	32	No	No	No	No	No	No	No	Borderline
				HET	F	55	No	No	No	Heart Disease	No	Heart disease	Heart attack	Borderline
				HET	M	45	No	No	No	No	No	Heart disease	No	Abnormal	SINUS RHYTHM, INFERIOR MYOCARDIAL INFARCTION , PROBABLY OLD, 40+ ms Q WAVE AND/OR ST/T ABNORMALITY IN II/aVF
				HET	M	45	Less than second cousin	No	No	Heart Disease	No	No	Heart attack	Abnormal	SINUS RHYTHM, VOLTAGE CRITERIA FOR LVH, MEETS CRITERIA IN ONE OF: R(aVL), S(V1), R(V5), R(V5/V6)+S(V1), NONSPECIFIC ST & T-WAVE ABNORMALITY
				HET	M	28	Double first cousin	No	No	No	No	Heart disease	No	Normal
				HET	M	46	Less than second cousin	Abnormalities of heart beat	No	Heart Disease	Heart Failure	Heart disease	Cardiac dysrhythmia	Normal
				HET	F	31	No	No	No	Heart Disease	No	No	Heart attack	Borderline
				HET	M	48	No	No	No	No	No	No	No	Normal
				HET	M	19	No	No	No	No	No	No	No	Borderline
				HET	F	23	No	No	No	No	No	No	No	Normal
				HET	F	51	No	No	Heart attack	No	No	Heart disease	No	Borderline
				HET	F	24	Second cousin	No	No	No	No	Heart disease	No	Normal
				HET	M	28	Less than second cousin	No	No	No	No	No	No	Normal
				HET	F	19	No	No	No	No	No	No	No	Normal
FBN1	NM_000138.5:c.8437A>T	NP_000129.3:p.Ser2813Cys	6	HET	M	34	First cousin	No	No	No	No	No	Heart failure	Borderline		NS	Uncertain Significance
				HET	F	49	No	Abnormalities of heart beat	No	Heart Disease	Heart Related: Heart attack	No	No	Borderline
				HET	F	26	No	No	No	No	No	No	No	normal
				HET	M	32	No	No	No	No	No	No	No	normal
				HET	M	62	Less than second cousin	No	No	No	Heart Related: Heart attack	No	No	Abnormal	SINUS RHYTHM, BORDERLINE LEFT AXIS DEVIATION [QRS AXIS < -20], RIGHT BUNDLE BRANCH BLOCK [120+ ms QRS DURATION, UPRIGHT V1, 40+ ms S IN I/aVL/V4/V5/V6]
				HET	F	40	No	No	No	No	No	No	No	Borderline
FBN1	NM_000138.5:c.2980G>A	NP_000129.3:p.Glu994Lys	10	HET	F	33	First cousin	No	No	No	No	No	No	normal		NS	Uncertain Significance
				HET	F	31	Second cousin	No	No	No	No	No	No	normal
				HET	F	52	First cousin	No	No	No	Heart Related: Heart attack	No	Sudden Death	Abnormal	SINUS BRADYCARDIA, MODERATE ST DEPRESSION, 0.05+ mV ST DEPRESSION
				HET	M	35	No	No	Heart attack	No	No	No	No	Borderline
				HET	F	29	No	No	No	No	No	No	No	Borderline
				HET	M	47	No	No	No	No	No	No	No	normal
				HET	F	34	No	No	No	No	No	No	Hear Attack	normal
				HET	F	48	No	No	No	No	No	No	No	normal
				HET	F	21	No	No	No	No	No	No	No	normal
				HET	F	62	No	No	No	Heart Disease	Heart Related: Heart attack	No	No	Borderline
RYR2	NM_001035.3:c.893G>A	NP_001026.2:p.Arg298His	29	HET	M	23	No	No	No	No	No	No	No	Borderline		NS	Likely Benign
				HET	M	29	Second cousin	No	No	No	No	No	No	Abnormal	SINUS RHYTHM, EARLY REPOLARIZATION, ST ELEVATION WITH NORMALLY INFLECTED T WAVE, TALL T-WAVES, SUGGESTS HYPERKALEMIA
				HET	M	60	Second cousin	No	No	No	No	Heart Disease	No	normal
				HET	F	32	Second cousin	No	No	No	No	No	No	normal
				HET	F	58	No	No	No	No	No	Heart Disease	No	Borderline
				HET	F	37	First cousin	No	No	No	No	No	No	normal
				HET	F	50	First cousin	No	No	No	No	No	No	normal
				HET	M	55	Double first cousin	No	No	No	No	No	No	normal
				HET	F	49	No	No	No	No	No	No	No	normal
				HET	M	48	No	No	No	No	No	No	No	Borderline
				HET	F	36	No	No	No	No	No	No	No	normal
				HET	F	60	No	No	No	No	No	Heart Disease	No	normal
				HET	F	62	First cousin	No	No	No	No	No	No	Borderline
				HET	F	62	No	No	No	No	No	No	No	Borderline
				HET	M	23	Less than second cousin	No	No	No	No	No	No	Abnormal	SINUS BRADYCARDIA, EARLY REPOLARIZATION [ST ELEVATION WITH NORMALLY INFLECTED T WAVE], TALL T-WAVES, SUGGESTS HYPERKALEMIA
				HET	M	33	Double first cousin	No	No	No	No	No	No	Borderline
				HET	M	47	Double first cousin	No	No	Heart Disease	No	Heart Disease	Heart Attack	Borderline
				HET	M	47	Double first cousin	No	No	No	No	No	No	normal
				HET	F	51	Less than second cousin	No	No	No	No	No	No	normal
				HET	M	47	Less than second cousin	No	No	No	No	No	No	normal
				HET	M	36	Double first cousin	No	No	No	No	No	No	normal
				HET	F	29	No	No	No	No	No	Heart Disease	No	Borderline
				HET	M	27	Less than second cousin	No	No	No	No	No	No	Borderline
				HET	F	57	No	No	No	Heart Disease	Heart Related: Heart attack	Heart Disease	Heart Attack	Abnormal	SINUS BRADYCARDIA, MINIMAL VOLTAGE CRITERIA FOR LVH, CONSIDER NORMAL VARIANT [MEETS CRITERIA IN ONE OF: R(aVL), S(V1), R(V5), R(V5/V6)+S(V1)], INFERIOR MYOCARDIAL INFARCTION, OF INDETERMINATE AGE [40+ ms Q WAVE AND/OR ST/T ABNORMALITY IN II/aVF]
				HET	F	57	No	No	No	No	No	No	No	normal
				HET	F	51	First cousin	No	No	No	No	No	No	normal
				HET	F	45	First cousin	No	No	No	No	No	No	normal
				HET	M	21	Less than second cousin	No	No	No	No	No	No	Abnormal	SINUS RHYTHM, VOLTAGE CRITERIA FOR LVH [MEETS CRITERIA IN ONE OF: R(aVL), S(V1), R(V5), R(V5/V6)+S(V1)]
				HET	F	40	No	No	No	Heart Disease	Heart Related: Heart attack	No	No	Borderline
FLNC	NM_001458.5:c.1102G>A	NP_001449.3:p.Val368Met	15	HET	F	46	No	No	No	Heart Disease	No	Heart Disease	No	normal		NS	Uncertain Significance
				HET	M	49	No	No	No	No	No	No	No	Abnormal	SINUS BRADYCARDIA, POSSIBLE LEFT VENTRICULAR HYPERTROPHY, VOLTAGE CRITERIA PLUS LAE OR QRS WIDENING
				HET	F	36	No	No	No	No	No	Heart Disease	Hear Attack	normal
				HET	F	22	No	No	No	No	No	No	No	normal
				HET	F	45	First cousin	No	No	No	No	No	No	Abnormal	SINUS RHYTHM, MODERATE T-WAVE ABNORMALITY, CONSIDER ANTERIOR ISCHEMIA [-0.1+ mV T WAVE IN V3/V4]
				HET	F	24	No	No	No	No	No	No	No	normal
				HET	F	58	Less than second cousin	No	No	No	No	Heart Disease	Other Heart disease	normal
				HET	F	56	Less than second cousin	No	No	No	No	Heart Disease	Hear Attack	normal
				HET	M	25	No	No	No	No	No	No	No	Borderline
				HET	F	54	Less than second cousin	No	No	No	No	No	No	Borderline
				HET	F	62	Less than second cousin	No	No	No	No	Heart Disease	Hear Attack	normal
				HET	M	32	No	No	No	No	No	Heart Disease	No	Borderline
				HET	F	32	No	No	No	No	No	No	No	normal
				HET	F	23	Second cousin	No	No	No	No	No	No	normal
				HET	F	20	Double first cousin	No	No	No	No	No	No	normal
RYR2	NM_001035.3:c.1510C>T	NP_001026.2:p.Arg504Cys	5	HET	M	18	No	No	No	No	No	No	No	normal		NS	Likely Benign
				HET	M	26	No	No	No	Heart Disease	No	Heart Disease	No	Borderline
				HET	F	27	First cousin	No	No	No	No	No	No	normal
				HET	F	37	No	No	No	No	No	Heart Disease	No	normal
				HET	F	60	Second cousin	No	No	No	No	No	Heart Related: Heart attack	normal
RYR2	NM_001035.3:c.3028G>T	NP_001026.2:p.Asp1010Tyr	4	HET	M	40	Less than second cousin	No	No	No	No	No	Heart Attack	Borderline		NS	Likely Benign
				HET	M	34	First cousin	No	No	Heart Disease	No	No	No	normal
				HET	F	36	Second cousin	No	No	Heart Disease	No	No	No	normal
				HET	M	25	Less than second cousin	No	No	No	No	Heart Disease	No	Borderline
RYR2	NM_001035.3:c.3164G>A	NP_001026.2:p.Arg1055His	7	HET	M	26	First cousin	No	No	No	No	Heart Disease	No	Borderline		NS	Uncertain Significance
				HET	M	55	Less than second cousin	No	No	No	No	Heart Disease	No	normal
				HET	F	57	No	No	No	No	No	No	No	normal
				HET	F	45	Less than second cousin	No	No	No	No	No	No	normal
				HET	F	59	No	No	No	No	No	No	No	Borderline
				HET	F	44	No	No	No	No	No	Heart Disease	Heart Related: Heart attack	Abnormal	SINUS RHYTHM WITH FIRST DEGREE AV BLOCK
				HET	M	29	No	No	No	No	No	No	No	normal
RYR2	NM_001035.3:c.7750A>G	NP_001026.2:p.Met2584Val	5	HET	M	40	Second cousin	No	No	No	No	Heart Disease	No	Borderline		NS	Likely Benign
				HET	F	47	No	No	No	Heart Disease	No	No	Heart Attack	Borderline
				HET	F	36	No	No	No	No	No	Heart Disease	Heart Arrest	normal
				HET	F	39	Less than second cousin	No	No	No	No	No	No	normal
				HET	F	51	Second cousin	No	No	No	No	No	No	Borderline
KCNQ1	NM_000218.3:c.1595C>T	NP_000209.2:p.Ala532Val	3	HET	M	43	Less than second cousin	No	No	No	No	Heart Disease	No	Abnormal	SINUS RHYTHM WITH PROLONGED PR INTERVAL, POSSIBLE INFERIOR MYOCARDIAL INFARCTION , PROBABLY OLD , 30 ms Q WAVE IN II/aVF	NS	Uncertain Significance
				HET	M	36	Second cousin	No	No	No	No	No	No	normal
				HET	F	29	Less than second cousin	No	No	No	No	Heart Disease	No	normal
TTN	NM_001267550.2:c.105466C>G	NP_001254479.2:p.Pro35156Ala	9	HET	M	26	No	Angina and Heart attack	No	No	No	No	No	normal		NS	Uncertain Significance
				HET	F	39	Double first cousin	No	No	Heart Disease	No	Heart Disease	Heart Attack	normal
				HET	F	37	Double first cousin	No	No	No	No	Heart Disease	No	normal
				HET	F	61	Double first cousin	No	No	No	No	No	Hear Attack	Borderline
				HET	F	56	Less than second cousin	No	No	No	No	Heart Disease	Heart Related: Heart attack	normal
				HET	M	34	Second cousin	No	No	No	No	No	No	Borderline
				HET	M	48	First cousin	No	No	Heart Disease	No	No	No	Abnormal	SINUS RHYTHM, POSSIBLE RIGHT VENTRICULAR CONDUCTION DELAY [RSR (QR) IN V1/V2], POSSIBLE LATERAL MYOCARDIAL INFARCTION, OF INDETERMINATE AGE [30 ms Q WAVE IN I/aVL/V5/V6]
				HET	F	25	Double first cousin	No	No	No	No	No	No	normal
				HET	F	41	No	No	Heart attack	Heart Disease	No	No	No	normal
TTN	NM_001267550.2:c.97156G>A	NP_001254479.2:p.Gly32386Arg	3	HOMO	F	23	First cousin	No	No	No	No	Heart Disease	No	normal		NS	Uncertain Significance
				HET	M	37	No	No	No	No	No	No	No	Borderline
				HET	F	54	No	No	No	Heart Disease	Cardiac dysrhythmia	No	Heart Related: Heart attack	Borderline
RBM20	NM_001134363.3:c.419C>T	NP_001127835.2:p.Pro140Leu	9	HET	M	40	No	Heart revascularization (bypass, angioplasty, coronary atherectomy)	No	No	No	No	No	Borderline		NS	Likely Benign
				HET	F	61	No	No	No	Heart Disease	No	No	No	Abnormal	SINUS RHYTHM, PATTERN CONSISTENT WITH PULMONARY DISEASE, LEFT ANTERIOR FASCICULAR BLOCK QRS AXIS <= -45, QR IN I, RS IN II, MINIMAL VOLTAGE CRITERIA FOR LVH, CONSIDER NORMAL VARIANT, MEETS CRITERIA IN ONE OF: R(aVL), S(V1), R(V5), R(V5/V6)+S(V1)
				HET	M	43	No	No	No	No	No	No	No	normal
				HET	M	38	No	No	No	No	No	No	No	Borderline
				HET	F	59	First cousin	No	No	No	Heart Related: Heart attack	No	No	Borderline
				HET	F	41	No	No	No	Heart Disease	No	No	No	Borderline
				HET	F	33	Less than second cousin	No	No	No	No	Heart Disease	Heart Related: Heart attack	normal
				HET	F	34	No	No	No	No	No	No	No	Borderline
				HET	F	60	Less than second cousin	No	No	No	No	No	No	Abnormal	SINUS RHYTHM WITH FIRST DEGREE AV BLOCK
SCN5A	NM_000335.5:c.6043G>A	NP_000326.2:p.Val2015Met	5	HET	F	40	No	No	No	No	No	Heart Disease	No	Borderline		NS	Uncertain Significance
				HET	M	37	No	No	No	No	No	Heart Disease	No	Normal
				HET	F	29	No	No	No	No	No	Heart Disease	Heart failure	Borderline
				HET	F	63	No	No	No	No	No	No	No	Borderline
				HET	M	35	No	No	No	No	No	Heart Disease	No	Normal
TTN	NM_001267550.2:c.73766A>G	NP_001254479.2:p.Tyr24589Cys	6	HET	F	57	No	No	No	No	No	Heart Disease	No	Borderline		NS	Uncertain Significance
				HET	M	42	No	No	No	No	No	Heart Disease	No	Normal
				HET	F	62	No	No	No	No	No	No	No	Abnormal	SINUS RHYTHM, NONSPECIFIC T-WAVE ABNORMALITY
				HET	F	33	Second cousin	No	No	No	No	Heart Disease	No	Normal
				HET	M	50	No	No	No	No	Heart Related: Heart attack	No	No	Normal
				HET	F	40	No	No	No	Heart Disease	No	No	No	Borderline
TTN	NM_001267550.2:c.25723G>A	NP_001254479.2:p.Gly8575Arg	2	HET	M	33	First cousin	No	No	No	No	Heart Disease	No	Borderline		NS	Uncertain Significance
				HET	F	44	No	No	No	No	No	Heart Disease	No	Normal
MYH11	NM_002474.3:c.3305A>C	NP_002465.1:p.Glu1102Ala	10	HET	F	57	No	No	No	No	Heart Attack	No	No	Abnormal	SINUS RHYTHM, PATTERN CONSISTENT WITH PULMONARY DISEASE, LEFT ANTERIOR FASCICULAR BLOCK, QRS AXIS <= -45, QR IN I, RS IN II	NS	Uncertain Significance
				HET	F	28	No	No	No	No	No	Heart disease	Heart Attack	Normal
				HET	M	20	Less than second cousin	No	No	No	No	No	No	Normal
				HET	M	25	No	No	No	No	No	Heart disease	Heart attack	Normal
				HET	M	23	Second cousin	No	No	No	No	No	No	Normal
				HET	F	39	Less than second cousin	No	No	No	No	No	No	Normal
				HET	F	38	No	No	No	No	No	No	No	Normal
				HET	M	24	No	No	No	No	No	No	No	Normal
				HET	F	62	No	No	No	Heart Disease	No	No	No	Abnormal	SINUS RHYTHM, INTRAVENTRICULAR CONDUCTION DELAY [130+ ms QRS DURATION], VOLTAGE CRITERIA FOR LVH [MEETS CRITERIA IN ONE OF: R(aVL), S(V1), R(V5), R(V5/V6)+S(V1)]
				HET	M	40	No	No	No	No	No	No	No	Normal
MYH11	NM_002474.3:c.2286G>C	NP_002465.1:p.Arg762Ser	9	HET	M	46	No	No	No	No	No	No	Heart attack	Normal		NS	Uncertain Significance
				HET	F	32	No	No	No	No	No	No	No	Normal
				HET	M	30	Second cousin	No	No	No	No	No	No	Borderline
				HET	M	29	Less than second cousin	No	No	No	No	No	No	Normal
				HET	F	67	No	Abnormalities of heart beat	No	Heart Disease	Heart Attack	No	No	Abnormal	SINUS BRADYCARDIA WITH FIRST DEGREE AV BLOCK
				HET	F	34	No	No	No	No	No	No	No	Normal
				HET	F	28	No	No	No	No	No	No	No	Normal
				HET	M	34	No	No	No	No	No	No	No	Borderline
				HET	F	42	No	No	No	No	No	No	Heart Related: Heart attack	Normal
DSG2	NM_001943.5:c.1255G>A	NP_001934.2:p.Asp419Asn	6	HET	M	34	No	No	No	No	No	No	No	Normal		NS	Uncertain Significance
				HET	M	33	No	No	No	No	No	No	No	Normal
				HET	F	48	No	Abnormalities of heart beat	No	No	Heart Related: Heart attack	No	Heart Related: Heart attack	Normal
				HET	M	40	No	No	No	No	No	Heart disease	No	Normal
				HET	F	41	No	No	No	No	No	Heart disease	No	Normal
				HET	M	70	No	No	No	No	No	No	No
RYR2	NM_001035.3:c.4968C>A	NP_001026.2:p.His1656Gln	2	HET	M	35	No	No	No	No	No	Heart disease	No	Borderline		NS	Uncertain Significance
				HET	M	53	No	No	No	No	No	No	No	Abnormal	SINUS RHYTHM, LEFT VENTRICULAR HYPERTROPHY AND ST-T CHANGE [VOLTAGE CRITERIA PLUS ST/T ABNORMALITY]
RYR2	NM_001035.3:c.13895G>C	NP_001026.2:p.Arg4632Thr	8	HET	F	23	First cousin	No	No	Heart Disease	No	No	No	Normal		NS	Uncertain Significance
				HET	F	32	Double first cousin	No	No	No	No	No	No	Normal
				HET	F	25	No	No	No	No	No	No	No	Normal
				HET	M	28	Double first cousin	No	No	No	No	Heart disease	No	Abnormal	SINUS RHYTHM WITH FIRST DEGREE AV BLOCK, NONSPECIFIC ST ELEVATION [0.05+ mV ST ELEVATION]
				HET	M	31	Double first cousin	No	No	No	No	Heart disease	No	Borderline
				HET	F	35	No	No	No	No	No	No	No	Normal
				HET	M	31	Less than second cousin	No	No	No	No	No	Heart Related: Heart attack	Borderline
				HET	M	45	Less than second cousin	No	No	No	No	Heart disease	No	Borderline
MYBPC3	NM_000256.3:c.1021G>T	NP_000247.2:p.Gly341Cys	8	HET	M	52	No	No	No	Heart Disease	No	Heart disease	Heart attack	Borderline		NS	Uncertain Significance
				HET	F	29	First cousin	No	No	No	No	No	No	Borderline
				HET	F	26	Second cousin	No	No	No	No	No	No	Normal
				HET	F	22	No	No	No	No	No	No	No	Normal
				HET	M	41	Less than second cousin	No	No	Heart Disease	No	Heart disease	Heart Related: Heart attack	Abnormal	SINUS BRADYCARDIA, POSSIBLE INFERIOR MYOCARDIAL INFARCTION, OF INDETERMINATE AGE WITH POSTERIOR EXTENSION [30 ms Q WAVE IN II/aVFPROMINENT R WAVE IN V1/V2]
				HET	M	43	Less than second cousin	No	No	No	No	Heart disease	Heart Related: Heart attack	Borderline
				HET	F	56	Double first cousin	No	No	Heart Disease	No	Heart disease	No	Borderline
				HET	M	55	Less than second cousin	No	No	No	No	No	No	Borderline
TTN	NM_001267550.2:c.87227T>C	NP_001254479.2:p.Val29076Ala	17	HET	M	53	No	No	No	No	No	Heart disease	cardiac arest	Borderline		NS	Uncertain Significance
				HET	M	25	No	No	No	No	No	No	No	Normal
				HET	M	33	Second cousin	No	No	No	No	No	No	Borderline
				HET	M	51	Less than second cousin	No	No	No	No	No	No	Abnormal	SINUS RHYTHM, POSSIBLE RIGHT VENTRICULAR CONDUCTION DELAY [RSR (QR) IN V1/V2], INFERIOR MYOCARDIAL INFARCTION [40+ ms Q WAVE AND/OR ST/T ABNORMALITY IN II/aVF], PROBABLY OLD
				HET	M	43	No	No	No	No	No	No	No	Normal
				HET	F	22	No	No	No	No	No	No	No	Normal
				HET	M	59	No	No	No	No	No	No	No	Normal
				HET	F	30	No	No	No	No	No	No	No	Normal
				HET	F	23	Second cousin	No	No	No	No	No	No	Normal
				HET	F	53	No	No	No	Heart Disease	No	No	Heart Related: Heart attack	Borderline
				HET	F	51	Double first cousin	No	No	No	No	Heart disease	Heart Related: Heart attack	Normal
				HET	F	37	No	No	No	Heart Disease		Heart disease	Heart Related: Heart attack	Normal
				HET	F	28	No	No	No	No	No	No	No	Borderline
				HET	M	26	Double first cousin	No	No	No	No	No	No	Normal
				HET	F	65	No	No	No	No	No	Heart disease	Heart Related: Heart attack	Abnormal	SINUS RHYTHM, LEFT AXIS DEVIATION [QRS AXIS < -30], LEFT BUNDLE BRANCH BLOCK [120+ ms QRS DURATION, 80+ ms Q/S IN V1/V2, 85+ ms R IN I/aVL/V5/V6]
				HET	F	32	No	No	No	No	No	No	No	Borderline
				HET	F	56	No	No	No	No	No	No	No	Normal
TTN	NM_001267550.2:c.67270T>A	NP_001254479.2:p.Tyr22424Asn	3	HET	F	46	No	No	No	No	No	No	Heart attack	Normal		NS	Uncertain Significance
				HET	F	55	No	No	No	No	No	No	No	Abnormal	SINUS RHYTHM, LEFT AXIS DEVIATION [QRS AXIS < -30], PATTERN CONSISTENT WITH PULMONARY DISEASE
				HET	F	26	No	No	No	No	No	No	No	Borderline
TTN	NM_001267550.2:c.56251A>T	NP_001254479.2:p.Ile18751Phe	4	HET	F	39	No	No	No	Heart Disease	No	Heart disease	Heart Related: Heart attack	Normal		NS	Uncertain Significance
				HET	F	21	No	No	No	No	No	Heart disease	No	Normal
				HET	F	21	Less than second cousin	Abnormalities of heart beat	No	No	No	No	No	Normal
				HET	F	44	First cousin	No	No	No	No	Heart disease	Heart Related: Heart attack	Abnormal	SINUS RHYTHM, POSSIBLE ANTERIOR MYOCARDIAL INFARCTION , OF INDETERMINATE AGE [30 ms Q WAVE IN V3/V4, OR R < 0.2 mV IN V4], POSSIBLE INFERIOR MYOCARDIAL INFARCTION , PROBABLY OLD [30 ms Q WAVE IN II/aVF]
TTN	NM_001267550.2:c.18658T>C	NP_001254479.2:p.Cys6220Arg	7	HET	F	59	First cousin	No	No	No	No	No	No	Normal		NS	Uncertain Significance
				HET	F	34	No	No	No	No	No	Heart disease	No	Normal
				HET	F	41	No	No	No	No	No	No	No	Borderline
				HET	M	32	Double first cousin	No	No	No	No	No	No	Borderline
				HET	F	25	First cousin	No	No	No	No	No	No	Borderline
				HET	F	62	Double first cousin	No	No	Heart Disease	No	No	No	Borderline
				HET	M	20	Double first cousin	No	No	No	No	No	No	Borderline
TTN	NM_001267550.2:c.9536G>T	NP_001254479.2:p.Trp3179Leu	10	HET	F	48	No	No	No	No	Heart Attack	No	No	Normal		NS	Uncertain Significance
				HET	M	25	No	No	No	No	No	No	No	Borderline
				HET	M	56	No	No	No	No	No	No	No	Borderline
				HET	F	56	No	No	No	No	No	No	No	Normal
				HET	M	39	No	No	No	No	No	No	No	Abnormal	SINUS BRADYCARDIA, POSSIBLE LATERAL MYOCARDIAL INFARCTION , OF INDETERMINATE AGE [30 ms Q WAVE IN I/aVL/V5/V6]
				HET	M	47	No	No	Heart attack and stroke	No	No	No	No	Borderline
				HET	M	51	Double first cousin	No	No	No	No	No	No	Borderline
				HET	F	65	No	No	No	No	No	No	No	Borderline
				HET	M	65	Less than second cousin	No	No	No	No	Heart disease	No	Abnormal	SINUS RHYTHM, LEFT AXIS DEVIATION [QRS AXIS < -30], RIGHT BUNDLE BRANCH BLOCK [120+ ms QRS DURATION, UPRIGHT V1, 40+ ms S IN I/aVL/V4/V5/V6]
				HET	M	40	No	No	No	Heart Disease	No	No	No	Normal
FLNC	NM_001458.5:c.7142A>T	NP_001449.3:p.Tyr2381Phe	8	HET	F	35	No	No	No	No	No	No	No	Normal		NS	Uncertain Significance
				HET	F	34	No	No	No	No	No	No	No	Borderline
				HET	F	24	No	No	No	No	No	No	No	Normal
				HET	F	45	No	No	No	No	No	Heart disease	No	Borderline
				HET	F	56	No	No	No	No	No	Heart disease	No	Borderline
				HET	M	31	Double first cousin	No	No	No	No	No	No	Borderline
				HET	M	24	No	No	No	No	No	No	No	Normal
				HET	F	37	No	No	No	No	No	No	No	Normal
Abbreviations: GPP, genotype positive participants; HET, heterozygous; HOMO, homozygous; F, female; M, male; ECG, electrocardiogram; OR, odd ratio; CI, confidence interval, NS: non-significant.

## Sheet: pVUS_HC
Additional file 3.xls. Table 3. Hypercholesterolemia phenotype assessment of participants in the pVUS list.
Gene	HGVSc	HGVSp	GPP	Zygosity	Gender	Age	Parents Consaguinity	Personal Hhistory of Hypercholesterolemia	Age at diagnosis	Hypercholesterolemia Drug history	Total Cholesterol (high >6.18 mmol/L)	HDL_mmol/L (low<=1)	LDL_mmol/L (high>4.11)	Significant statistical results	VarSome ACMG Classification
LDLR	NM_000527.5:c.949G>A	NP_000518.1:p.Glu317Lys	3	HET	M	49	No	Yes	Do not Remember	Yes, Diet and tablets	4.5	1.14	3.05	NS	Uncertain Significance
				HET	M	18	No	No			4	1	2.4
				HET	F	40	No	Yes	37	No	5.5	1.5	3.7
	NM_000527.5:c.1145G>T	NP_000518.1:p.Gly382Val	3	HET	F	44	No	Yes	25	No	10.7	1.28	8.84	High LDL: P = 0.02062, OR = 21.44441, 95% CI = 1.1 - 1254.2	Uncertain Significance
				HET	M	43	No	Yes	Do not Remember	Yes, Tablets only	5	1.32	3.22
				HET	M	59	No	No		No	6.8	1.6	4.7
Abbreviations: GPP, genotype positive participants; HET, heterozygous; HOMO, homozygous; F, female; M, male; HDL, high density lipoprotein; LDL, low density lipoprotein; OR, odd ratio; CI, confidence interval, NS: non-significant.
